# Supplementary material for: Tetra­bromidobis(dicyclo­hexyl­phosphane-κP)digallium(Ga—Ga)
Source: Acta Crystallogr Sect E Struct Rep Online. 2012 Sep 5;68(Pt 10):m1245. doi: 10.1107/S1600536812035982 (PMC3470134; doi:10.1107/S1600536812035982)
Supplement: Supplementary file 1 [file e-68-m1245-sup1.cif]

##############################################################################
#                                                                            #
# This CIF contains the data in a paper accepted for publication in          #
# Acta Crystallographica Section E. It conforms to the requirements of       #
# Notes for Authors for Acta Crystallographica Section E, and has been       #
# peer reviewed under the auspices of the IUCr Commission on Journals.       #
#                                                                            #
# Full details of the Crystallographic Information File format               #
# are given in the paper "The Crystallographic Information File (CIF):       #
# a New Standard Archive File for Crystallography" by S. R. Hall, F. H.      #
# Allen and I. D. Brown [Acta Cryst. (1991), A47, 655-685].                  #
#                                                                            #
# The current version of the core CIF dictionary is obtainable from          #
# ftp://ftp.iucr.org/pub/cif_core.dic.                                       #
#                                                                            #
# Software is freely available for graphical display of the structure(s)     #
# in this CIF. For information consult the CIF software page                 #
# http://www.iucr.org/resources/cif/software.                                #
#                                                                            #
# This file may be used for bona fide research purposes within the           #
# scientific community so long as proper attribution is given to the journal # 
# article from which it was obtained.                                        #
#                                                                            #
##############################################################################
data_I
_audit_creation_method     'SHELXL-97 & ZCIF'
_chemical_name_systematic
;
Tetrabromidobis(dicyclohexylphosphane-\k<i>P</i>)digallium
(<i>Ga</i>---<i>Ga</i>)
;
_chemical_name_common     ?
_chemical_formula_moiety     'C24 H46 Br4 Ga2 P2'
_chemical_formula_sum     'C24 H46 Br4 Ga2 P2'
_chemical_formula_iupac     '[Ga2 Br4 (C12 H23 P)2]'
_chemical_formula_weight     855.63
_symmetry_cell_setting     monoclinic
_symmetry_space_group_name_H-M     'P 21/n'
_symmetry_space_group_name_Hall     '-P 2yn'
loop_
    _symmetry_equiv_pos_as_xyz
    'x, y, z'
    '-x+1/2, y+1/2, -z+1/2'
    '-x, -y, -z'
    'x-1/2, -y-1/2, z-1/2'
_cell_length_a     9.6095(11)
_cell_length_b     13.7083(16)
_cell_length_c     13.3305(16)
_cell_angle_alpha     90.00
_cell_angle_beta     109.177(2)
_cell_angle_gamma     90.00
_cell_volume     1658.6(3)
_cell_formula_units_Z     2
_cell_measurement_reflns_used     12733
_cell_measurement_theta_min     2.7
_cell_measurement_theta_max     30.5
_cell_measurement_temperature     150(2)
_exptl_crystal_description     prism
_exptl_crystal_colour     colourless
_exptl_crystal_size_max     0.36
_exptl_crystal_size_mid     0.27
_exptl_crystal_size_min     0.19
_exptl_crystal_density_diffrn     1.713
_exptl_crystal_density_meas     ?
_exptl_crystal_density_method     'not measured'
_exptl_crystal_F_000     844
_exptl_absorpt_coefficient_mu     6.551
_exptl_absorpt_correction_type     multi-scan
_exptl_absorpt_process_details     '(SADABS; Sheldrick, 1996)'
_exptl_absorpt_correction_T_min     0.185
_exptl_absorpt_correction_T_max     0.288
_diffrn_ambient_temperature     150(2)
_diffrn_radiation_type     MoK\a
_diffrn_radiation_wavelength     0.71073
_diffrn_radiation_source     'fine-focus sealed tube'
_diffrn_radiation_monochromator     graphite
_diffrn_measurement_device_type     'Bruker SMART APEX2 CCD area-detector'
_diffrn_measurement_method     '\f and \w'
_diffrn_detector_area_resol_mean     8.333
_diffrn_reflns_number     24854
_diffrn_reflns_av_R_equivalents     0.0206
_diffrn_reflns_av_sigmaI/netI     0.0149
_diffrn_reflns_theta_min     2.20
_diffrn_reflns_theta_max     30.00
_diffrn_reflns_theta_full     30.00
_diffrn_measured_fraction_theta_max     0.999
_diffrn_measured_fraction_theta_full     0.999
_diffrn_reflns_limit_h_min     -13
_diffrn_reflns_limit_h_max     13
_diffrn_reflns_limit_k_min     -19
_diffrn_reflns_limit_k_max     19
_diffrn_reflns_limit_l_min     -18
_diffrn_reflns_limit_l_max     18
_diffrn_standards_decay_%     0
_refine_special_details
;
Refinement of <i>F</i>^2^ against ALL reflections. The weighted <i>R</i>-factor
<i>wR</i> and goodness of fit <i>S</i> are based on <i>F</i>^2^, conventional
<i>R</i>-factors <i>R</i> are based on <i>F</i>, with <i>F</i> set to zero for
negative <i>F</i>^2^. The threshold expression of <i>F</i>^2^ >
\s(<i>F</i>^2^) is used only for calculating <i>R</i>-factors(gt) <i>etc</i>.
and is not relevant to the choice of reflections for refinement.
<i>R</i>-factors based on <i>F</i>^2^ are statistically about twice as large
as those based on <i>F</i>, and <i>R</i>-factors based on ALL data will be
even larger.
;
_reflns_number_total     4842
_reflns_number_gt     4253
_reflns_threshold_expression     I>2\s(I)
_refine_ls_structure_factor_coef     Fsqd
_refine_ls_matrix_type     full
_refine_ls_R_factor_all     0.0394
_refine_ls_R_factor_gt     0.0340
_refine_ls_wR_factor_gt     0.0665
_refine_ls_wR_factor_ref     0.0680
_refine_ls_goodness_of_fit_ref     1.000
_refine_ls_restrained_S_all     0.996
_refine_ls_number_reflns     4842
_refine_ls_number_parameters     168
_refine_ls_number_restraints     60
_refine_ls_hydrogen_treatment     mixed
_refine_ls_weighting_scheme     calc
_refine_ls_weighting_details
             'w = 1/[\s^2^(Fo^2^)+(0.01P)^2^+4.865P], P=(max(Fo^2^,0)+2Fc^2^)/3'
_atom_sites_solution_hydrogens     geom
_atom_sites_solution_primary     direct
_atom_sites_solution_secondary     difmap
_refine_ls_shift/su_max     0.001
_refine_ls_shift/su_mean     0.000
_refine_diff_density_max     1.881
_refine_diff_density_min     -0.936
_refine_ls_extinction_method     none
_refine_ls_extinction_coef     ?
loop_
    _atom_type_symbol
    _atom_type_description
    _atom_type_scat_dispersion_real
    _atom_type_scat_dispersion_imag
    _atom_type_scat_source
    'C' 'C' 0.0033 0.0016
                         'International Tables Vol C Tables 4.2.6.8 and 6.1.1.4'
    'H' 'H' 0.0000 0.0000
                         'International Tables Vol C Tables 4.2.6.8 and 6.1.1.4'
    'P' 'P' 0.1023 0.0942
                         'International Tables Vol C Tables 4.2.6.8 and 6.1.1.4'
    'Ga' 'Ga' 0.2307 1.6083
                         'International Tables Vol C Tables 4.2.6.8 and 6.1.1.4'
    'Br' 'Br' -0.2901 2.4595
                         'International Tables Vol C Tables 4.2.6.8 and 6.1.1.4'
_computing_data_collection     'APEX2 (Bruker, 2010)'
_computing_cell_refinement     'SAINT (Bruker, 2010)'
_computing_data_reduction     'SAINT (Bruker, 2010)'
_computing_structure_solution     'SHELXS97 (Sheldrick, 2008)'
_computing_structure_refinement     'SHELXL97 (Sheldrick, 2008)'
_computing_molecular_graphics     'XSHELL (Bruker, 2010)'
_computing_publication_material     'APEX2 (Bruker, 2010)'
loop_
    _atom_site_type_symbol
    _atom_site_label
    _atom_site_fract_x
    _atom_site_fract_y
    _atom_site_fract_z
    _atom_site_U_iso_or_equiv
    _atom_site_adp_type
    _atom_site_calc_flag
    _atom_site_refinement_flags
    _atom_site_occupancy
    _atom_site_symmetry_multiplicity
    _atom_site_disorder_assembly
    _atom_site_disorder_group
    Ga Ga1 0.43950(3) 0.06462(2) 0.53291(2) 0.02724(7) Uani d . 1 1 . .
    Br Br1 0.58862(3) 0.20359(2) 0.60235(3) 0.04156(8) Uani d . 1 1 . .
    Br Br2 0.33747(4) 0.01282(3) 0.66273(3) 0.04888(9) Uani d . 1 1 . .
    P P1 0.23183(7) 0.14796(5) 0.40942(5) 0.02762(13) Uani d . 1 1 . .
    H H1 0.274(4) 0.225(2) 0.368(3) 0.043(9) Uiso d . 1 1 . .
    C C11 0.0946(13) 0.1955(10) 0.4656(12) 0.0339(18) Uani d PDU 0.620(13) 1 A 1
    H H11 0.0698 0.1412 0.5069 0.041 Uiso calc PR 0.620(13) 1 A 1
    C C12 -0.0495(10) 0.2268(7) 0.3805(7) 0.0453(18) Uani d PDU 0.620(13) 1 A 1
    H H12A -0.0287 0.2777 0.3348 0.054 Uiso calc PR 0.620(13) 1 A 1
    H H12B -0.0943 0.1702 0.3353 0.054 Uiso calc PR 0.620(13) 1 A 1
    C C13 -0.1573(10) 0.2667(8) 0.4336(8) 0.066(2) Uani d PDU 0.620(13) 1 A 1
    H H13A -0.2484 0.2890 0.3782 0.080 Uiso calc PR 0.620(13) 1 A 1
    H H13B -0.1844 0.2139 0.4743 0.080 Uiso calc PR 0.620(13) 1 A 1
    C C14 -0.0905(13) 0.3506(7) 0.5072(9) 0.071(3) Uani d PDU 0.620(13) 1 A 1
    H H14A -0.0680 0.4049 0.4661 0.085 Uiso calc PR 0.620(13) 1 A 1
    H H14B -0.1619 0.3745 0.5408 0.085 Uiso calc PR 0.620(13) 1 A 1
    C C15 0.0478(13) 0.3180(11) 0.5913(9) 0.076(3) Uani d PDU 0.620(13) 1 A 1
    H H15A 0.0234 0.2671 0.6355 0.092 Uiso calc PR 0.620(13) 1 A 1
    H H15B 0.0918 0.3739 0.6380 0.092 Uiso calc PR 0.620(13) 1 A 1
    C C16 0.1608(11) 0.2771(13) 0.5433(12) 0.0610(18) Uani d PDU 0.620(13) 1 A 1
    H H16A 0.1945 0.3300 0.5063 0.073 Uiso calc PR 0.620(13) 1 A 1
    H H16B 0.2475 0.2522 0.6009 0.073 Uiso calc PR 0.620(13) 1 A 1
    C C11A 0.114(2) 0.2078(18) 0.475(2) 0.0339(18) Uani d PD 0.380(13) 1 A 2
    H H11A 0.0753 0.1557 0.5109 0.041 Uiso calc PR 0.380(13) 1 A 2
    C C12A -0.0197(17) 0.2566(12) 0.3935(12) 0.0453(18) Uani d PD 0.380(13) 1 A
                                                                               2
    H H12C 0.0143 0.3053 0.3518 0.054 Uiso calc PR 0.380(13) 1 A 2
    H H12D -0.0788 0.2068 0.3438 0.054 Uiso calc PR 0.380(13) 1 A 2
    C C13A -0.1153(15) 0.3069(13) 0.4503(13) 0.066(2) Uani d PD 0.380(13) 1 A 2
    H H13C -0.1967 0.3420 0.3972 0.080 Uiso calc PR 0.380(13) 1 A 2
    H H13D -0.1595 0.2568 0.4839 0.080 Uiso calc PR 0.380(13) 1 A 2
    C C14A -0.030(2) 0.3779(12) 0.5336(14) 0.071(3) Uani d PD 0.380(13) 1 A 2
    H H14C 0.0048 0.4325 0.4992 0.085 Uiso calc PR 0.380(13) 1 A 2
    H H14D -0.0945 0.4051 0.5710 0.085 Uiso calc PR 0.380(13) 1 A 2
    C C15A 0.100(2) 0.3296(19) 0.6123(14) 0.076(3) Uani d PD 0.380(13) 1 A 2
    H H15C 0.0645 0.2810 0.6532 0.092 Uiso calc PR 0.380(13) 1 A 2
    H H15D 0.1580 0.3792 0.6628 0.092 Uiso calc PR 0.380(13) 1 A 2
    C C16A 0.2001(18) 0.279(2) 0.560(2) 0.0610(18) Uani d PD 0.380(13) 1 A 2
    H H16C 0.2474 0.3281 0.5276 0.073 Uiso calc PR 0.380(13) 1 A 2
    H H16D 0.2787 0.2429 0.6143 0.073 Uiso calc PR 0.380(13) 1 A 2
    C C21 0.1299(3) 0.0773(2) 0.2924(2) 0.0305(5) Uani d . 1 1 A .
    H H21 0.0502 0.1198 0.2458 0.037 Uiso calc R 1 1 . .
    C C22 0.0573(3) -0.0116(2) 0.3232(3) 0.0414(7) Uani d . 1 1 . .
    H H22A 0.1338 -0.0552 0.3695 0.050 Uiso calc R 1 1 A .
    H H22B -0.0080 0.0095 0.3631 0.050 Uiso calc R 1 1 . .
    C C23 -0.0321(4) -0.0665(3) 0.2234(3) 0.0564(9) Uani d . 1 1 A .
    H H23A -0.0759 -0.1255 0.2437 0.068 Uiso calc R 1 1 . .
    H H23B -0.1135 -0.0245 0.1801 0.068 Uiso calc R 1 1 . .
    C C24 0.0637(4) -0.0955(3) 0.1588(3) 0.0574(10) Uani d . 1 1 . .
    H H24A 0.0021 -0.1279 0.0928 0.069 Uiso calc R 1 1 A .
    H H24B 0.1382 -0.1431 0.1997 0.069 Uiso calc R 1 1 . .
    C C25 0.1420(4) -0.0083(3) 0.1301(3) 0.0539(9) Uani d . 1 1 A .
    H H25A 0.0682 0.0356 0.0818 0.065 Uiso calc R 1 1 . .
    H H25B 0.2088 -0.0315 0.0922 0.065 Uiso calc R 1 1 . .
    C C26 0.2313(3) 0.0484(2) 0.2299(2) 0.0384(6) Uani d . 1 1 . .
    H H26A 0.3128 0.0073 0.2746 0.046 Uiso calc R 1 1 A .
    H H26B 0.2744 0.1076 0.2093 0.046 Uiso calc R 1 1 . .
loop_
    _atom_site_aniso_label
    _atom_site_aniso_U_11
    _atom_site_aniso_U_22
    _atom_site_aniso_U_33
    _atom_site_aniso_U_12
    _atom_site_aniso_U_13
    _atom_site_aniso_U_23
    Ga1 0.02597(13) 0.02897(14) 0.02464(13) 0.00414(11) 0.00541(10) -0.00146(11)
    Br1 0.04072(16) 0.03471(15) 0.04223(16) -0.00386(12) 0.00408(13)
                                                                    -0.00738(12)
    Br2 0.04296(17) 0.0654(2) 0.04385(18) 0.00912(15) 0.02185(14) 0.01749(16)
    P1 0.0278(3) 0.0276(3) 0.0266(3) 0.0028(2) 0.0077(2) 0.0016(2)
    C11 0.036(3) 0.033(4) 0.035(3) 0.011(3) 0.014(2) 0.005(2)
    C12 0.040(4) 0.046(5) 0.048(3) 0.018(3) 0.011(3) 0.003(3)
    C13 0.052(4) 0.075(6) 0.076(4) 0.035(4) 0.026(4) 0.008(4)
    C14 0.085(7) 0.061(5) 0.077(6) 0.036(5) 0.041(5) -0.001(4)
    C15 0.085(8) 0.083(5) 0.062(5) 0.032(6) 0.027(4) -0.023(4)
    C16 0.060(5) 0.062(3) 0.056(5) 0.017(5) 0.013(4) -0.023(3)
    C11A 0.036(3) 0.033(4) 0.035(3) 0.011(3) 0.014(2) 0.005(2)
    C12A 0.040(4) 0.046(5) 0.048(3) 0.018(3) 0.011(3) 0.003(3)
    C13A 0.052(4) 0.075(6) 0.076(4) 0.035(4) 0.026(4) 0.008(4)
    C14A 0.085(7) 0.061(5) 0.077(6) 0.036(5) 0.041(5) -0.001(4)
    C15A 0.085(8) 0.083(5) 0.062(5) 0.032(6) 0.027(4) -0.023(4)
    C16A 0.060(5) 0.062(3) 0.056(5) 0.017(5) 0.013(4) -0.023(3)
    C21 0.0251(11) 0.0354(14) 0.0257(12) 0.0027(10) 0.0010(9) 0.0005(10)
    C22 0.0356(15) 0.0427(17) 0.0425(16) -0.0079(13) 0.0084(13) -0.0009(13)
    C23 0.0493(19) 0.051(2) 0.056(2) -0.0158(17) 0.0010(17) -0.0079(17)
    C24 0.063(2) 0.048(2) 0.0420(18) -0.0013(17) -0.0084(16) -0.0148(16)
    C25 0.057(2) 0.071(2) 0.0271(15) 0.0003(18) 0.0041(14) -0.0121(16)
    C26 0.0348(14) 0.0521(18) 0.0259(13) -0.0001(13) 0.0068(11) -0.0040(12)
_geom_special_details
;
All e.s.d.'s (except the e.s.d. in the dihedral angle between two l.s. planes)
are estimated using the full covariance matrix. The cell e.s.d.'s are taken
into account individually in the estimation of e.s.d.'s in distances, angles
and torsion angles; correlations between e.s.d.'s in cell parameters are only
used when they are defined by crystal symmetry. An approximate (isotropic)
treatment of cell e.s.d.'s is used for estimating e.s.d.'s involving l.s.
planes.
;
loop_
    _geom_bond_atom_site_label_1
    _geom_bond_atom_site_label_2
    _geom_bond_site_symmetry_2
    _geom_bond_distance
    _geom_bond_publ_flag
    Ga1 Br2 . 2.3612(5) yes
    Ga1 Br1 . 2.3807(5) yes
    Ga1 P1 . 2.4164(7) yes
    Ga1 Ga1 3_656 2.4353(6) yes
    P1 C21 . 1.824(3) ?
    P1 C11A . 1.83(2) ?
    P1 C11 . 1.837(13) ?
    P1 H1 . 1.31(3) ?
    C11 C16 . 1.516(7) ?
    C11 C12 . 1.535(6) ?
    C11 H11 . 1.0000 ?
    C12 C13 . 1.534(7) ?
    C12 H12A . 0.9900 ?
    C12 H12B . 0.9900 ?
    C13 C14 . 1.512(10) ?
    C13 H13A . 0.9900 ?
    C13 H13B . 0.9900 ?
    C14 C15 . 1.499(9) ?
    C14 H14A . 0.9900 ?
    C14 H14B . 0.9900 ?
    C15 C16 . 1.536(7) ?
    C15 H15A . 0.9900 ?
    C15 H15B . 0.9900 ?
    C16 H16A . 0.9900 ?
    C16 H16B . 0.9900 ?
    C21 C22 . 1.526(4) ?
    C21 C26 . 1.527(4) ?
    C21 H21 . 1.0000 ?
    C22 C23 . 1.523(5) ?
    C22 H22A . 0.9900 ?
    C22 H22B . 0.9900 ?
    C23 C24 . 1.506(6) ?
    C23 H23A . 0.9900 ?
    C23 H23B . 0.9900 ?
    C24 C25 . 1.527(6) ?
    C24 H24A . 0.9900 ?
    C24 H24B . 0.9900 ?
    C25 C26 . 1.537(4) ?
    C25 H25A . 0.9900 ?
    C25 H25B . 0.9900 ?
    C26 H26A . 0.9900 ?
    C26 H26B . 0.9900 ?
loop_
    _geom_angle_atom_site_label_1
    _geom_angle_atom_site_label_2
    _geom_angle_atom_site_label_3
    _geom_angle_site_symmetry_1
    _geom_angle_site_symmetry_3
    _geom_angle
    _geom_angle_publ_flag
    Br2 Ga1 Br1 . . 107.306(18) yes
    Br2 Ga1 P1 . . 101.11(2) yes
    Br1 Ga1 P1 . . 98.25(2) yes
    Br2 Ga1 Ga1 . 3_656 114.05(2) yes
    Br1 Ga1 Ga1 . 3_656 115.13(2) yes
    P1 Ga1 Ga1 . 3_656 118.93(2) yes
    C21 P1 C11 . . 106.3(4) ?
    C21 P1 Ga1 . . 115.00(9) ?
    C11 P1 Ga1 . . 115.7(4) ?
    C21 P1 H1 . . 102.5(15) ?
    C11 P1 H1 . . 104.4(16) ?
    Ga1 P1 H1 . . 111.6(15) ?
    C16 C11 C12 . . 111.9(5) ?
    C16 C11 P1 . . 110.1(8) ?
    C12 C11 P1 . . 113.1(8) ?
    C16 C11 H11 . . 107.1 ?
    C12 C11 H11 . . 107.1 ?
    P1 C11 H11 . . 107.1 ?
    C13 C12 C11 . . 110.0(6) ?
    C13 C12 H12A . . 109.7 ?
    C11 C12 H12A . . 109.7 ?
    C13 C12 H12B . . 109.7 ?
    C11 C12 H12B . . 109.7 ?
    H12A C12 H12B . . 108.2 ?
    C14 C13 C12 . . 111.3(6) ?
    C14 C13 H13A . . 109.4 ?
    C12 C13 H13A . . 109.4 ?
    C14 C13 H13B . . 109.4 ?
    C12 C13 H13B . . 109.4 ?
    H13A C13 H13B . . 108.0 ?
    C15 C14 C13 . . 110.0(6) ?
    C15 C14 H14A . . 109.7 ?
    C13 C14 H14A . . 109.7 ?
    C15 C14 H14B . . 109.7 ?
    C13 C14 H14B . . 109.7 ?
    H14A C14 H14B . . 108.2 ?
    C14 C15 C16 . . 111.8(6) ?
    C14 C15 H15A . . 109.2 ?
    C16 C15 H15A . . 109.2 ?
    C14 C15 H15B . . 109.2 ?
    C16 C15 H15B . . 109.2 ?
    H15A C15 H15B . . 107.9 ?
    C11 C16 C15 . . 111.0(7) ?
    C11 C16 H16A . . 109.4 ?
    C15 C16 H16A . . 109.4 ?
    C11 C16 H16B . . 109.4 ?
    C15 C16 H16B . . 109.4 ?
    H16A C16 H16B . . 108.0 ?
    C22 C21 C26 . . 111.7(3) ?
    C22 C21 P1 . . 111.0(2) ?
    C26 C21 P1 . . 110.16(19) ?
    C22 C21 H21 . . 107.9 ?
    C26 C21 H21 . . 107.9 ?
    P1 C21 H21 . . 107.9 ?
    C23 C22 C21 . . 109.6(3) ?
    C23 C22 H22A . . 109.7 ?
    C21 C22 H22A . . 109.7 ?
    C23 C22 H22B . . 109.7 ?
    C21 C22 H22B . . 109.7 ?
    H22A C22 H22B . . 108.2 ?
    C24 C23 C22 . . 110.7(3) ?
    C24 C23 H23A . . 109.5 ?
    C22 C23 H23A . . 109.5 ?
    C24 C23 H23B . . 109.5 ?
    C22 C23 H23B . . 109.5 ?
    H23A C23 H23B . . 108.1 ?
    C23 C24 C25 . . 112.4(3) ?
    C23 C24 H24A . . 109.1 ?
    C25 C24 H24A . . 109.1 ?
    C23 C24 H24B . . 109.1 ?
    C25 C24 H24B . . 109.1 ?
    H24A C24 H24B . . 107.9 ?
    C24 C25 C26 . . 111.1(3) ?
    C24 C25 H25A . . 109.4 ?
    C26 C25 H25A . . 109.4 ?
    C24 C25 H25B . . 109.4 ?
    C26 C25 H25B . . 109.4 ?
    H25A C25 H25B . . 108.0 ?
    C21 C26 C25 . . 109.2(3) ?
    C21 C26 H26A . . 109.8 ?
    C25 C26 H26A . . 109.8 ?
    C21 C26 H26B . . 109.8 ?
    C25 C26 H26B . . 109.8 ?
    H26A C26 H26B . . 108.3 ?
loop_
    _geom_torsion_atom_site_label_1
    _geom_torsion_atom_site_label_2
    _geom_torsion_atom_site_label_3
    _geom_torsion_atom_site_label_4
    _geom_torsion_site_symmetry_1
    _geom_torsion_site_symmetry_2
    _geom_torsion_site_symmetry_3
    _geom_torsion_site_symmetry_4
    _geom_torsion
    _geom_torsion_publ_flag
    Br2 Ga1 P1 C21 . . . . -99.72(10) ?
    Br1 Ga1 P1 C21 . . . . 150.72(10) ?
    Ga1 Ga1 P1 C21 3_656 . . . 25.94(11) ?
    Br2 Ga1 P1 C11 . . . . 24.9(6) ?
    Br1 Ga1 P1 C11 . . . . -84.6(6) ?
    Ga1 Ga1 P1 C11 3_656 . . . 150.6(6) ?
    C21 P1 C11 C16 . . . . -164.2(8) ?
    Ga1 P1 C11 C16 . . . . 66.8(9) ?
    C21 P1 C11 C12 . . . . -38.2(11) ?
    Ga1 P1 C11 C12 . . . . -167.2(7) ?
    C16 C11 C12 C13 . . . . -54.2(12) ?
    P1 C11 C12 C13 . . . . -179.3(8) ?
    C11 C12 C13 C14 . . . . 56.9(10) ?
    C12 C13 C14 C15 . . . . -58.8(10) ?
    C13 C14 C15 C16 . . . . 57.5(12) ?
    C12 C11 C16 C15 . . . . 53.3(13) ?
    P1 C11 C16 C15 . . . . -180.0(11) ?
    C14 C15 C16 C11 . . . . -55.2(13) ?
    C11 P1 C21 C22 . . . . -64.9(6) ?
    Ga1 P1 C21 C22 . . . . 64.5(2) ?
    C11A P1 C21 C26 . . . . 167.9(11) ?
    C11 P1 C21 C26 . . . . 170.9(6) ?
    Ga1 P1 C21 C26 . . . . -59.8(2) ?
    C26 C21 C22 C23 . . . . -59.0(3) ?
    P1 C21 C22 C23 . . . . 177.6(2) ?
    C21 C22 C23 C24 . . . . 56.9(4) ?
    C22 C23 C24 C25 . . . . -55.9(4) ?
    C23 C24 C25 C26 . . . . 55.1(4) ?
    C22 C21 C26 C25 . . . . 57.8(3) ?
    P1 C21 C26 C25 . . . . -178.3(2) ?
    C24 C25 C26 C21 . . . . -54.8(4) ?
data_global
_journal_date_recd_electronic     2012-07-06
_journal_date_accepted     2012-08-15
_journal_name_full     'Acta Crystallographica, Section E'
_journal_year     2012
_journal_volume     68
_journal_issue     10
_journal_page_first     m1245
_journal_page_last     m1245
_journal_paper_category     QM
_journal_paper_doi     10.1107/S1600536812035982
_journal_coeditor_code     NK2174
_publ_contact_author_name     'Bryan W. Eichhorn'
_publ_contact_author_address
;
Department of Chemistry and Biochemistry
Chemistry Building 094
University of Maryland
College Park
MD 20742
USA
;
_publ_contact_author_email     eichhorn@umd.edu
_publ_contact_author_fax     ?
_publ_contact_author_phone     '301-405-1864'
_publ_section_title
;\
Tetrabromidobis(dicyclohexylphosphane-\k<i>P</i>)digallium(<i>Ga</i>---\
<i>Ga</i>)
;
loop_
    _publ_author_name
    _publ_author_address
    'Mayo, Dennis H.'
;
Department of Chemistry and Biochemistry
Chemistry Building 094
University of Maryland
College Park
MD 20742
USA
;
    'Peng, Yang'
;
Department of Chemistry and Biochemistry
Chemistry Building 094
University of Maryland
College Park
MD 20742
USA
;
    'Zavalij, Peter'
;
Department of Chemistry and Biochemistry
Chemistry Building 094
University of Maryland
College Park
MD 20742
USA
;
    'Bowen, Kit H.'
;
Departments of Chemistry and Materials Science
Johns Hopkins University
Baltimore
MD 21218
USA
;
    'Eichhorn, Bryan W.'
;
Department of Chemistry and Biochemistry
Chemistry Building 094
University of Maryland
College Park
MD 20742
USA
;
_iucr_refine_instructions_details
;
TITL p21n in P2(1)/n
CELL 0.71073   9.6070  13.7050  13.3290  90.000 109.176  90.000
ZERR    8.00   0.0012   0.0017   0.0017   0.000   0.002   0.000
LATT 1
SYMM 0.5-X, 0.5+Y, 0.5-Z
SFAC C  P  Ga Br
UNIT 80  8  8  16
L.S. 4
BOND
FMAP 2
PLAN 10
SIZE 0.19 0.27 0.36
TEMP 23.000
WGHT    0.100000
FVAR       0.08816
GA1   3    0.060463    0.064659    0.467086    11.00000    0.02517    0.02835 =
         0.02371    0.00148    0.00507   -0.00438
BR2   4   -0.088783    0.203567    0.397590    11.00000    0.03969    0.03391 =
         0.04172    0.00737    0.00386    0.00371
BR1   4    0.162631    0.012888    0.337290    11.00000    0.04208    0.06439 =
         0.04288   -0.01744    0.02135   -0.00931
P1    2    0.267997    0.148054    0.590499    11.00000    0.02660    0.02684 =
         0.02555   -0.00141    0.00749   -0.00245
C1    1    0.369962    0.077178    0.708067    11.00000    0.02632    0.03477 =
         0.02464   -0.00090    0.00139   -0.00275
C2    1    0.267832    0.048690    0.770551    11.00000    0.03165    0.05224 =
         0.02487    0.00679    0.00634    0.00038
C6    1    0.442931   -0.011369    0.676239    11.00000    0.03547    0.04332 =
         0.04163    0.00435    0.00716    0.01133
C5    1    0.531492   -0.065348    0.776796    11.00000    0.04978    0.05003 =
         0.05768    0.00809    0.00238    0.01592
C3    1    0.356771   -0.008007    0.871088    11.00000    0.06178    0.07107 =
         0.02425    0.00983    0.00358    0.00443
C4    1    0.436581   -0.096900    0.841198    11.00000    0.06200    0.04899 =
         0.04147    0.01310   -0.00827    0.00156
C7    1    0.398704    0.200133    0.531152    11.00000    0.04050    0.04102 =
         0.03695   -0.00774    0.01689   -0.01794
C8    1    0.542667    0.233829    0.615569    11.00000    0.06235    0.09649 =
         0.05826   -0.02318    0.02763   -0.05677
C9    1    0.322221    0.278793    0.450041    11.00000    0.09557    0.06128 =
         0.06776    0.02457    0.02985   -0.02255
C10   1    0.645261    0.276432    0.560518    11.00000    0.08361    0.15327 =
         0.07400   -0.02492    0.03740   -0.08841
C12   1    0.428796    0.323776    0.399958    11.00000    0.12722    0.09393 =
         0.07760    0.01774    0.04843   -0.04679
C11   1    0.570777    0.359638    0.485392    11.00000    0.16479    0.10762 =
         0.11082   -0.04698    0.08424   -0.10479
HKLF 4
REM  p21n in P2(1)/n
REM R1 =  0.0412 for   3756 Fo > 4sig(Fo)  and  0.0451 for all   4161 data
REM    145 parameters refined using      0 restraints
END
WGHT      0.0741      3.9822
REM Highest difference peak  1.950,  deepest hole -0.660,  1-sigma level  0.228
Q1    1  -0.0078  0.1873  0.4244  11.00000  0.05    1.95
Q2    1   0.1173  0.0251  0.4587  11.00000  0.05    1.68
Q3    1   0.1390 -0.0238  0.2993  11.00000  0.05    1.44
Q4    1   0.1918 -0.0309  0.3774  11.00000  0.05    1.38
Q5    1   0.3489  0.0884  0.5574  11.00000  0.05    1.24
Q6    1  -0.0779  0.2482  0.4005  11.00000  0.05    0.99
Q7    1   0.3625 -0.0509  0.6301  11.00000  0.05    0.95
Q8    1   0.4990  0.0055  0.6274  11.00000  0.05    0.91
Q9    1   0.4339  0.1381  0.5003  11.00000  0.05    0.89
Q10   1  -0.1121  0.1899  0.4387  11.00000  0.05    0.84
;
