# Supplementary material for: Tetra­bromidobis(dicyclo­hexyl­phosphane-κP)digallium(Ga—Ga)
Source: Acta Crystallogr Sect E Struct Rep Online. 2012 Sep 5;68(Pt 10):m1245. doi: 10.1107/S1600536812035982 (PMC3470134; doi:10.1107/S1600536812035982)
Supplement: Supplementary file 2 [file e-68-m1245-Isup2.hkl]

# 
# h,k,l, Fc-squared, Fo-squared, sigma(Fo-squared) and status flag 
# 
data_I
_shelx_title ' as in P2(1)/n' 
_shelx_refln_list_code          4 
_shelx_F_calc_maximum      255.04 
_exptl_crystal_F_000       844.00 
_reflns_d_resolution_high  0.7107 
 
loop_ 
 _symmetry_equiv_pos_as_xyz 
 'x, y, z' 
 '-x+1/2, y+1/2, -z+1/2' 
 '-x, -y, -z' 
 'x-1/2, -y-1/2, z-1/2' 
 
_cell_length_a     9.6095 
_cell_length_b    13.7083 
_cell_length_c    13.3305 
_cell_angle_alpha  90.000 
_cell_angle_beta  109.177 
_cell_angle_gamma  90.000 
 
_shelx_F_squared_multiplier     1.000 
 
loop_ 
 _refln_index_h 
 _refln_index_k 
 _refln_index_l 
 _refln_F_squared_calc 
 _refln_F_squared_meas 
 _refln_F_squared_sigma 
 _refln_observed_status 
   2   0   0     7002.92     7934.37    151.61 o 
   4   0   0     7641.22     8392.20    120.78 o 
   6   0   0     5361.84     4925.67     56.82 o 
   8   0   0     3214.27     3058.06     42.95 o 
  10   0   0     1231.59     1132.29     21.32 o 
  12   0   0      428.79      420.49     21.07 o 
   1   1   0    13730.50    15136.72    164.19 o 
   2   1   0     6508.84     7126.86     68.91 o 
   3   1   0     3473.01     3289.98     26.59 o 
   4   1   0      501.34      462.82      6.42 o 
   5   1   0      361.29      398.15      5.22 o 
   6   1   0      504.40      478.08      6.19 o 
   7   1   0      147.88      157.08      4.22 o 
   8   1   0     3698.78     3570.06     32.43 o 
   9   1   0     4639.98     4370.98     39.18 o 
  10   1   0       15.77       21.98      5.89 o 
  11   1   0      148.33      165.89      7.72 o 
  12   1   0       68.92       92.32      8.75 o 
   0   2   0     6702.51     7536.94     75.88 o 
   1   2   0     7386.26     7479.94     58.97 o 
   2   2   0      749.97     1060.85     12.98 o 
   3   2   0      413.65      421.35      4.44 o 
   4   2   0       23.18       89.78      3.32 o 
   5   2   0     2539.19     2336.08     19.74 o 
   6   2   0     6729.81     6478.56     52.28 o 
   7   2   0      448.77      416.22      7.05 o 
   8   2   0     1296.12     1273.08     13.89 o 
   9   2   0      675.50      619.89     10.39 o 
  10   2   0     2691.48     2755.13     35.09 o 
  11   2   0      256.27      298.98      8.95 o 
  12   2   0       10.55        5.30      7.89 o 
   1   3   0     1264.91     1302.07     10.90 o 
   2   3   0    21021.81    21037.44    166.31 o 
   3   3   0     5111.17     5563.72     64.87 o 
   4   3   0    13544.63    14573.52    122.64 o 
   5   3   0     6331.27     5719.88     49.28 o 
   6   3   0      691.72      698.39      8.60 o 
   7   3   0      610.52      546.31      8.10 o 
   8   3   0      129.21      150.00      5.23 o 
   9   3   0     1142.82     1197.13     16.30 o 
  10   3   0     1818.00     1765.80     24.52 o 
  11   3   0      291.10      326.32     10.24 o 
  12   3   0      160.01      136.81      8.99 o 
   0   4   0    20581.28    21323.99    276.53 o 
   1   4   0    13088.38    13522.29    101.54 o 
   2   4   0      149.61      155.96      2.44 o 
   3   4   0    30945.65    30998.94    261.42 o 
   4   4   0     7078.75     7179.87     61.25 o 
   5   4   0     3871.19     3946.83     34.67 o 
   6   4   0     2780.27     2581.08     23.77 o 
   7   4   0      256.15      227.92      5.84 o 
   8   4   0      588.29      541.26      8.71 o 
   9   4   0      814.50      815.24     15.52 o 
  10   4   0       33.33       20.05      6.90 o 
  11   4   0      597.76      507.39     12.73 o 
  12   4   0      235.16      260.35      9.37 o 
   1   5   0     9219.71    10318.42     73.12 o 
   2   5   0     6677.41     6515.37     49.00 o 
   3   5   0    10294.88    10311.10     81.70 o 
   4   5   0     1030.05     1256.18     12.32 o 
   5   5   0      509.51      483.80      7.44 o 
   6   5   0     2274.69     2156.89     20.42 o 
   7   5   0      164.66      212.52      5.50 o 
   8   5   0       99.96       86.24      5.44 o 
   9   5   0        8.20       21.82      5.69 o 
  10   5   0      140.30      110.65      7.57 o 
  11   5   0      650.61      687.85     14.17 o 
  12   5   0      642.44      634.78     21.78 o 
   0   6   0     1650.98     1786.47     24.84 o 
   1   6   0       97.56      119.84      2.41 o 
   2   6   0     9334.67     8765.87     62.45 o 
   3   6   0      120.03      114.75      2.68 o 
   4   6   0     1228.20     1213.86     11.49 o 
   5   6   0      560.52      518.22      7.19 o 
   6   6   0     1159.51     1180.92     12.68 o 
   7   6   0     2354.71     2167.50     23.31 o 
   8   6   0      524.72      611.05     10.53 o 
   9   6   0      546.68      546.89     10.62 o 
  10   6   0       69.36       71.04      6.82 o 
  11   6   0      155.99      169.11      9.09 o 
  12   6   0      274.68      270.55     10.64 o 
   1   7   0     9338.27     8713.53     62.12 o 
   2   7   0       50.60       47.74      1.87 o 
   3   7   0     3786.62     3947.11     28.95 o 
   4   7   0     1027.09      961.71     11.09 o 
   5   7   0     3680.62     3406.24     33.25 o 
   6   7   0       31.37       44.92      4.47 o 
   7   7   0     7619.49     7658.55     72.04 o 
   8   7   0      957.30      898.85     12.73 o 
   9   7   0        3.60       14.85      6.01 o 
  10   7   0       68.42       75.81      7.24 o 
  11   7   0       53.46       43.84      8.24 o 
   0   8   0     4089.87     4248.83     43.89 o 
   1   8   0     6737.69     6248.49     45.05 o 
   2   8   0     9897.36     9871.96     75.83 o 
   3   8   0      445.14      448.93      5.76 o 
   4   8   0      203.61      146.38      4.65 o 
   5   8   0      150.74      178.23      5.52 o 
   6   8   0     8016.20     7449.02     69.96 o 
   7   8   0      294.56      345.17      8.57 o 
   8   8   0      608.97      552.89     17.15 o 
   9   8   0      127.41      130.00      7.07 o 
  10   8   0       15.35       29.58      6.99 o 
  11   8   0      183.63      157.63      9.48 o 
   1   9   0       91.05      113.09      3.16 o 
   2   9   0     5001.92     5178.34     40.65 o 
   3   9   0     4171.50     4071.39     33.92 o 
   4   9   0       12.95       22.86      4.01 o 
   5   9   0      530.68      459.53     11.37 o 
   6   9   0     1786.08     1770.29     19.67 o 
   7   9   0      587.11      549.78     10.16 o 
   8   9   0        2.70        4.32      5.94 o 
   9   9   0      313.84      329.42      9.60 o 
  10   9   0      190.33      160.37      8.39 o 
  11   9   0      157.34      187.62      9.27 o 
   0  10   0     1460.69     1550.81     21.53 o 
   1  10   0        0.99        2.23      2.35 o 
   2  10   0      252.33      246.55      5.31 o 
   3  10   0     2798.70     2512.07     23.61 o 
   4  10   0     4363.95     4235.62     41.04 o 
   5  10   0     3208.45     3105.85     31.24 o 
   6  10   0      135.00      150.25      6.28 o 
   7  10   0        9.33       27.93      5.87 o 
   8  10   0       12.23        3.75      6.17 o 
   9  10   0      129.17      138.31      8.50 o 
  10  10   0      393.65      448.41     11.67 o 
   1  11   0       27.94       12.79      3.39 o 
   2  11   0     2091.60     1969.03     20.89 o 
   3  11   0      678.97      611.79      8.99 o 
   4  11   0     8655.81     8434.36     78.97 o 
   5  11   0      427.27      402.07     11.46 o 
   6  11   0      283.71      297.45      8.45 o 
   7  11   0        8.79        9.26      5.94 o 
   8  11   0      729.59      725.65     12.86 o 
   9  11   0       48.55       55.54      7.51 o 
  10  11   0      484.36      464.82     16.90 o 
   0  12   0      154.10      126.61      8.16 o 
   1  12   0      827.31      814.07     11.37 o 
   2  12   0      332.98      343.50     10.60 o 
   3  12   0     1320.74     1311.62     16.48 o 
   4  12   0      294.04      267.73      8.79 o 
   5  12   0     4427.30     4474.24     44.01 o 
   6  12   0     1378.41     1380.76     17.28 o 
   7  12   0      102.96       97.86      7.07 o 
   8  12   0        1.17        0.00      7.73 o 
   9  12   0       50.46       38.46      8.66 o 
   1  13   0        2.44       16.67      6.00 o 
   2  13   0      999.46      975.43     16.37 o 
   3  13   0        5.72        2.18      5.86 o 
   4  13   0      413.60      433.08     10.48 o 
   5  13   0      165.59      136.90      7.77 o 
   6  13   0      218.68      251.39     12.88 o 
   7  13   0        9.14        4.70      7.77 o 
   8  13   0       61.47       78.76      8.69 o 
   9  13   0      475.02      534.12     19.39 o 
   0  14   0     5977.80     5845.65    125.84 o 
   1  14   0      490.17      599.68     16.09 o 
   2  14   0      182.94      171.58      8.92 o 
   3  14   0        6.27        3.28      7.11 o 
   4  14   0       10.06        8.19      6.69 o 
   5  14   0      466.48      520.56     12.12 o 
   6  14   0      607.12      638.84     14.13 o 
   7  14   0      155.97      184.00      9.55 o 
   8  14   0      250.13      257.01     10.77 o 
   1  15   0     2215.58     2323.44     71.29 o 
   2  15   0        4.40        0.00      9.15 o 
   3  15   0       58.20       85.17     15.43 o 
   4  15   0      122.68       96.72     10.93 o 
   5  15   0      523.24      518.30     12.75 o 
   6  15   0       35.14       42.19      8.48 o 
   7  15   0      727.33      772.74     29.08 o 
   8  15   0      225.69      231.50     12.47 o 
   0  16   0      403.60      413.42     30.79 o 
   1  16   0       44.61       63.88     10.42 o 
   2  16   0      535.00      602.68     17.41 o 
   3  16   0      402.98      405.40     15.64 o 
   4  16   0       17.47        9.98     10.74 o 
   5  16   0       38.72       42.81     11.59 o 
   6  16   0       11.27        5.34      9.80 o 
   7  16   0      144.78      154.45     11.83 o 
   1  17   0        2.27        2.84     10.50 o 
   2  17   0       71.98       60.61     11.64 o 
   3  17   0        1.77        7.55     11.14 o 
   4  17   0        0.75        0.00     11.49 o 
   5  17   0      170.77      185.09     13.83 o 
   6  17   0      122.57      143.86     13.95 o 
   0  18   0       12.06       24.37     18.90 o 
   1  18   0      117.39      136.56     12.94 o 
   2  18   0       24.56       25.17     11.93 o 
   3  18   0     1116.10     1191.44     26.11 o 
   4  18   0       15.05       39.11     13.35 o 
   1  19   0       98.51       80.04     13.16 o 
   2  19   0      656.36      757.51     24.16 o 
 -11   0   1      770.53      894.99     19.51 o 
  -9   0   1     5737.34     5422.93     73.08 o 
  -7   0   1    16991.37    16123.33    180.62 o 
  -5   0   1        3.23       19.91      2.81 o 
  -3   0   1      165.18      229.98      4.90 o 
  -1   0   1    22339.75    24696.07    544.13 o 
   1   0   1    15460.37    17040.43    312.87 o 
   3   0   1      242.15      180.78      4.97 o 
   5   0   1    19120.53    18913.91    211.16 o 
   7   0   1      842.54      747.96     10.97 o 
   9   0   1     1340.57     1174.64     20.86 o 
  11   0   1        1.75        9.09     10.96 o 
 -12   1   1      612.41      629.76     13.42 o 
 -11   1   1       24.62       24.13      6.47 o 
 -10   1   1      384.50      333.79      9.58 o 
  -9   1   1     1058.90     1068.21     17.37 o 
  -8   1   1     6782.54     6395.64     55.68 o 
  -7   1   1        9.31       18.36      3.05 o 
  -6   1   1     1427.04     1300.23     12.03 o 
  -5   1   1      251.14      321.07      5.49 o 
  -4   1   1     1783.39     1740.54     20.38 o 
  -3   1   1     9186.47     8761.76     64.97 o 
  -2   1   1    13764.86    13908.60    164.44 o 
  -1   1   1     8900.60     9798.77     77.67 o 
   0   1   1    34873.86    36359.89   1279.58 o 
   1   1   1     2678.99     2834.02     23.35 o 
   2   1   1    26253.51    26984.82    236.24 o 
   3   1   1     2186.50     2295.81     22.85 o 
   4   1   1     5510.08     5700.54     45.74 o 
   5   1   1     3027.77     2642.59     22.23 o 
   6   1   1      760.87      741.25      8.15 o 
   7   1   1     2330.41     2311.20     20.37 o 
   8   1   1      161.66      153.27      5.20 o 
   9   1   1      199.10      178.29      6.62 o 
  10   1   1     1167.75     1181.03     19.09 o 
  11   1   1      128.27      169.77      7.83 o 
  12   1   1       78.08       74.32      8.81 o 
 -12   2   1       33.95       34.10      7.98 o 
 -11   2   1        5.67        5.20      6.29 o 
 -10   2   1      224.96      228.01      8.60 o 
  -9   2   1      921.26      910.81     12.43 o 
  -8   2   1      339.67      284.66      6.61 o 
  -7   2   1       62.22       62.20      3.64 o 
  -6   2   1      845.24      742.16      7.92 o 
  -5   2   1     6941.27     6476.05     51.88 o 
  -4   2   1       84.12       62.98      4.95 o 
  -3   2   1     9717.47     9801.53     93.08 o 
  -2   2   1     3187.26     3337.78     26.58 o 
  -1   2   1      910.80      980.81     10.15 o 
   0   2   1     1723.57     1882.46     16.24 o 
   1   2   1    28645.25    29848.86    222.46 o 
   2   2   1     7477.13     7405.92     73.92 o 
   3   2   1       27.77       20.53      1.79 o 
   4   2   1     3762.27     3425.30     28.06 o 
   5   2   1      144.89      102.71      3.00 o 
   6   2   1     1333.36     1297.73     12.29 o 
   7   2   1      415.02      388.23      7.05 o 
   8   2   1     3459.18     3163.65     29.31 o 
   9   2   1     2900.84     2858.16     29.34 o 
  10   2   1      334.54      364.65      8.82 o 
  11   2   1     1224.91     1265.20     16.93 o 
  12   2   1      254.49      264.99     10.54 o 
 -12   3   1        3.56        8.64      7.32 o 
 -11   3   1     1563.47     1511.42     21.43 o 
 -10   3   1       14.82       11.95      6.31 o 
  -9   3   1      621.55      602.29      9.49 o 
  -8   3   1     2367.91     2351.36     26.17 o 
  -7   3   1      508.36      443.15      7.14 o 
  -6   3   1     7131.30     6608.21     56.87 o 
  -5   3   1    10431.87     9936.91     84.20 o 
  -4   3   1       13.85       13.71      3.32 o 
  -3   3   1     7524.10     7652.35     64.62 o 
  -2   3   1    13399.48    14496.26    114.15 o 
  -1   3   1     1972.72     1976.57     33.07 o 
   0   3   1      177.80      236.68      4.32 o 
   1   3   1    15904.86    16872.27    126.00 o 
   2   3   1    20138.02    20803.02    172.19 o 
   3   3   1    24188.32    24933.09    249.45 o 
   4   3   1      370.79      449.38      6.85 o 
   5   3   1     2284.82     2272.25     20.89 o 
   6   3   1     2419.68     2132.58     20.11 o 
   7   3   1       29.48       27.80      3.85 o 
   8   3   1       87.91       83.32      4.90 o 
   9   3   1      140.14      146.47      6.47 o 
  10   3   1     2234.04     2252.19     24.64 o 
  11   3   1       97.33       93.31      7.40 o 
  12   3   1       19.71       15.61      8.20 o 
 -12   4   1      432.41      403.19     12.11 o 
 -11   4   1      253.30      274.61      9.53 o 
 -10   4   1     2284.64     2145.31     25.78 o 
  -9   4   1      185.49      182.39      7.36 o 
  -8   4   1     1625.29     1684.00     18.46 o 
  -7   4   1     1542.92     1482.08     19.06 o 
  -6   4   1     4004.05     3790.21     33.61 o 
  -5   4   1     1877.83     1863.86     19.36 o 
  -4   4   1    19988.89    20202.26    169.63 o 
  -3   4   1     1165.00     1400.76     12.85 o 
  -2   4   1    25353.43    26154.53    250.09 o 
  -1   4   1     1064.00     1111.21     10.94 o 
   0   4   1      344.52      213.12      2.66 o 
   1   4   1    13568.10    15052.77    117.76 o 
   2   4   1    21392.09    21302.92    158.77 o 
   3   4   1     7532.31     7526.11     64.69 o 
   4   4   1     7496.66     7983.07     63.70 o 
   5   4   1     2097.29     2185.98     20.29 o 
   6   4   1        4.30       23.39      3.37 o 
   7   4   1      428.10      416.43      7.48 o 
   8   4   1      286.66      305.92      7.47 o 
   9   4   1      311.41      338.56      8.13 o 
  10   4   1        3.48        1.61      6.94 o 
  11   4   1       49.90       37.00      7.90 o 
  12   4   1      164.55      132.68      9.42 o 
 -12   5   1      452.22      517.30     13.40 o 
 -11   5   1      245.88      206.99      8.99 o 
 -10   5   1      487.20      532.95     12.06 o 
  -9   5   1      786.69      683.69     10.97 o 
  -8   5   1     2492.00     2264.84     23.85 o 
  -7   5   1     1884.95     1698.53     17.44 o 
  -6   5   1      210.26      180.07      7.34 o 
  -5   5   1       23.78       19.24      2.71 o 
  -4   5   1     1058.83     1108.16     12.05 o 
  -3   5   1     3545.65     3722.32     32.38 o 
  -2   5   1        2.46       12.15      1.58 o 
  -1   5   1     2407.92     2381.19     17.47 o 
   0   5   1     7353.54     8004.71     63.73 o 
   1   5   1      768.72      732.05      6.49 o 
   2   5   1      200.84      250.33      4.23 o 
   3   5   1    10612.99    10494.80     83.95 o 
   4   5   1    17745.88    17027.80    134.43 o 
   5   5   1      615.51      665.86      8.39 o 
   6   5   1      169.28      204.77      5.28 o 
   7   5   1      528.27      576.33     12.45 o 
   8   5   1     1962.05     2054.15     25.04 o 
   9   5   1       26.30       30.29      6.74 o 
  10   5   1      274.60      292.54      9.55 o 
  11   5   1      234.92      227.61      9.56 o 
  12   5   1      192.60      194.74     17.96 o 
 -12   6   1      137.31      157.67      9.53 o 
 -11   6   1      580.30      609.82     13.11 o 
 -10   6   1        1.36        0.00      6.22 o 
  -9   6   1       13.90       11.90      5.66 o 
  -8   6   1      429.68      468.07      9.35 o 
  -7   6   1     1484.27     1614.85     17.91 o 
  -6   6   1     1185.13     1087.71     12.91 o 
  -5   6   1     6417.29     6603.78     56.72 o 
  -4   6   1     2522.33     2187.45     23.51 o 
  -3   6   1     3665.29     3710.15     30.41 o 
  -2   6   1      283.34      388.82      4.65 o 
  -1   6   1     4575.33     4520.54     32.62 o 
   0   6   1    10669.58    10254.06     81.04 o 
   1   6   1      125.97       55.99      2.60 o 
   2   6   1      271.26      304.33      5.33 o 
   3   6   1     4926.47     4604.58     35.28 o 
   4   6   1      591.05      590.94      9.48 o 
   5   6   1     1750.48     1805.97     18.42 o 
   6   6   1     4250.29     4240.09     37.78 o 
   7   6   1     4979.76     5051.31     50.46 o 
   8   6   1     1399.47     1321.31     25.43 o 
   9   6   1       87.81       89.98      6.95 o 
  10   6   1        8.07       11.75      6.71 o 
  11   6   1      130.06      111.15      8.71 o 
 -12   7   1        1.00        0.00      8.65 o 
 -11   7   1       48.62       46.11      8.01 o 
 -10   7   1      101.80       73.94      7.15 o 
  -9   7   1       36.82       43.45      5.99 o 
  -8   7   1     1739.77     1716.68     19.54 o 
  -7   7   1      355.57      277.66     10.09 o 
  -6   7   1     5717.39     5568.83     52.84 o 
  -5   7   1       35.39       41.40      3.98 o 
  -4   7   1     2936.73     2742.68     26.88 o 
  -3   7   1     1496.71     1184.02     11.86 o 
  -2   7   1    35620.20    34996.47    285.70 o 
  -1   7   1     2843.30     2729.71     21.41 o 
   0   7   1     6574.33     6816.61     48.85 o 
   1   7   1      399.80      465.21      5.32 o 
   2   7   1     2180.12     2146.21     17.20 o 
   3   7   1      635.33      625.35      6.65 o 
   4   7   1      635.21      631.12      9.32 o 
   5   7   1      129.48      150.81      5.72 o 
   6   7   1     5281.14     5102.46     48.86 o 
   7   7   1      459.56      413.78      8.96 o 
   8   7   1     1327.46     1287.54     27.92 o 
   9   7   1      119.59      101.92      6.92 o 
  10   7   1      135.10      142.94      7.90 o 
  11   7   1      152.27      164.74      9.39 o 
 -11   8   1      111.60       96.85      8.69 o 
 -10   8   1      761.13      741.57     13.74 o 
  -9   8   1      408.61      348.18     10.18 o 
  -8   8   1       32.02       39.60      5.78 o 
  -7   8   1     4058.95     3903.95     51.41 o 
  -6   8   1      414.75      337.35      7.75 o 
  -5   8   1     6158.88     5806.89     54.80 o 
  -4   8   1        6.40       15.99      3.92 o 
  -3   8   1     3827.85     4079.26     33.68 o 
  -2   8   1     1073.92     1217.77     10.76 o 
  -1   8   1    16513.52    16788.68    118.91 o 
   0   8   1      146.02      153.38      3.43 o 
   1   8   1     1785.78     1701.31     13.37 o 
   2   8   1     3606.80     3659.48     27.06 o 
   3   8   1     1281.89     1313.66     11.59 o 
   4   8   1     2058.55     1984.71     20.58 o 
   5   8   1        6.56        8.04      4.22 o 
   6   8   1     4702.05     4718.15     45.63 o 
   7   8   1     2941.64     2832.17     33.18 o 
   8   8   1       17.07       24.03      5.89 o 
   9   8   1       38.55       35.21      6.66 o 
  10   8   1       20.22       10.06      7.19 o 
  11   8   1       19.48       19.01      8.44 o 
 -11   9   1       60.46       29.71      8.72 o 
 -10   9   1      515.61      524.55     16.94 o 
  -9   9   1      136.92      131.65      7.28 o 
  -8   9   1      213.00      220.27      7.35 o 
  -7   9   1      137.74      178.46      6.56 o 
  -6   9   1      652.07      654.73     10.30 o 
  -5   9   1      647.15      577.44      9.39 o 
  -4   9   1       74.04       66.80      4.32 o 
  -3   9   1      812.69      746.41      9.03 o 
  -2   9   1      735.41      774.74      8.49 o 
  -1   9   1      429.53      371.11      5.70 o 
   0   9   1      403.07      417.91      5.01 o 
   1   9   1     3336.34     3261.84     25.69 o 
   2   9   1      195.82      211.97      4.06 o 
   3   9   1       99.38      124.04      3.88 o 
   4   9   1     3803.22     3789.22     36.93 o 
   5   9   1     3394.41     3176.83     31.84 o 
   6   9   1      169.07      165.31      6.32 o 
   7   9   1     2244.19     2247.65     24.33 o 
   8   9   1     1359.95     1394.35     17.56 o 
   9   9   1        0.23        3.58      6.85 o 
  10   9   1      177.06      210.76     12.00 o 
  11   9   1       70.46      110.51     11.90 o 
 -11  10   1      137.16      205.11      9.57 o 
 -10  10   1        8.47       19.83      7.43 o 
  -9  10   1        7.58       10.78      6.77 o 
  -8  10   1      104.87      109.10      6.69 o 
  -7  10   1      184.50      167.11      6.74 o 
  -6  10   1      163.11      186.88      6.40 o 
  -5  10   1      317.37      299.93      7.39 o 
  -4  10   1     6712.68     6542.68     61.64 o 
  -3  10   1      532.21      501.89      7.71 o 
  -2  10   1     1379.38     1285.55     13.45 o 
  -1  10   1       57.16       60.46      2.82 o 
   0  10   1      711.84      683.13      6.97 o 
   1  10   1      753.39      773.77      7.60 o 
   2  10   1       90.17       59.92      3.55 o 
   3  10   1     9113.77     8681.09     75.02 o 
   4  10   1      541.56      470.02      8.78 o 
   5  10   1      685.91      688.40     14.10 o 
   6  10   1     1610.90     1570.47     18.25 o 
   7  10   1       90.86       84.94      6.39 o 
   8  10   1        6.32       14.14      6.54 o 
   9  10   1      893.21      987.89     16.02 o 
  10  10   1       95.48      117.02      9.57 o 
 -10  11   1      129.89      148.67      9.71 o 
  -9  11   1      182.59      200.33      8.39 o 
  -8  11   1      209.80      200.33      7.91 o 
  -7  11   1      307.99      323.29      8.95 o 
  -6  11   1      586.24      606.74     10.67 o 
  -5  11   1     6570.16     6359.62     60.53 o 
  -4  11   1      140.92      115.85      5.41 o 
  -3  11   1     6948.38     6594.30     64.38 o 
  -2  11   1      436.28      371.29      7.84 o 
  -1  11   1      130.15      113.52      4.20 o 
   0  11   1       45.43       28.75      3.02 o 
   1  11   1     3957.16     3886.63     35.10 o 
   2  11   1      147.37      179.37      4.82 o 
   3  11   1     1614.97     1524.25     18.88 o 
   4  11   1      344.96      362.80      8.42 o 
   5  11   1     2158.05     2146.80     23.29 o 
   6  11   1      399.05      358.10     11.59 o 
   7  11   1       27.80       31.66      8.31 o 
   8  11   1      234.89      246.01      9.70 o 
   9  11   1      340.51      298.34     13.80 o 
  10  11   1       14.26       20.91      9.28 o 
 -10  12   1      142.14      134.83      9.87 o 
  -9  12   1        0.22        0.00      7.27 o 
  -8  12   1       85.46       61.97      7.11 o 
  -7  12   1      211.18      204.92      7.78 o 
  -6  12   1      146.99      170.22      7.02 o 
  -5  12   1      582.63      558.24     10.39 o 
  -4  12   1     4819.63     4798.93     46.52 o 
  -3  12   1      442.77      399.17     10.16 o 
  -2  12   1     2566.67     2428.60     23.29 o 
  -1  12   1     1487.18     1403.32     16.29 o 
   0  12   1     1467.82     1606.66     18.34 o 
   1  12   1       37.04       29.54      4.24 o 
   2  12   1       49.97       61.17      5.07 o 
   3  12   1      192.04      226.14      8.89 o 
   4  12   1     1820.30     1798.17     22.20 o 
   5  12   1      731.40      723.44     14.24 o 
   6  12   1      223.92      250.52      8.94 o 
   7  12   1      169.41      142.57      8.65 o 
   8  12   1        8.89        2.85     11.08 o 
   9  12   1      377.08      431.37     18.70 o 
  -9  13   1       80.03      110.67      9.53 o 
  -8  13   1       15.01       17.02      8.21 o 
  -7  13   1      206.21      176.30      8.88 o 
  -6  13   1        4.17       18.49      6.32 o 
  -5  13   1       32.04       43.03      6.15 o 
  -4  13   1      637.67      604.47     10.66 o 
  -3  13   1       96.81      102.57      6.50 o 
  -2  13   1     1227.69     1278.45     15.70 o 
  -1  13   1      204.17      156.00      7.20 o 
   0  13   1      334.09      260.49     11.53 o 
   1  13   1      370.67      337.95     10.96 o 
   2  13   1      496.65      490.52      9.65 o 
   3  13   1      325.53      359.38      9.60 o 
   4  13   1      650.15      685.15     12.65 o 
   5  13   1     1712.13     1780.51     22.76 o 
   6  13   1        2.68        3.06      7.34 o 
   7  13   1     1063.16     1151.10     18.26 o 
   8  13   1      141.26      166.54      9.62 o 
   9  13   1        5.45        2.47      9.07 o 
  -8  14   1       14.62       31.85      8.94 o 
  -7  14   1      815.60      809.98     15.29 o 
  -6  14   1       43.25       39.62     10.18 o 
  -5  14   1      158.10      173.13      8.43 o 
  -4  14   1        5.21        8.36      6.69 o 
  -3  14   1      237.25      205.42      7.98 o 
  -2  14   1        7.24       10.65      7.34 o 
  -1  14   1     2068.53     1940.29     24.14 o 
   0  14   1       42.58       52.36      9.45 o 
   1  14   1     1010.15      850.32     21.71 o 
   2  14   1      687.00      752.30     17.48 o 
   3  14   1       83.43      109.84      8.60 o 
   4  14   1       15.94       14.68      6.81 o 
   5  14   1      424.29      373.99     11.35 o 
   6  14   1     1220.96     1291.61     20.61 o 
   7  14   1        4.14       10.29      9.48 o 
   8  14   1       18.38        7.76     10.26 o 
  -8  15   1      662.97      665.40     15.14 o 
  -7  15   1       10.24        6.25      8.74 o 
  -6  15   1     1008.67     1053.28     17.48 o 
  -5  15   1       36.52       38.11      8.07 o 
  -4  15   1        2.02        0.00      7.15 o 
  -3  15   1     1368.17     1413.72     22.25 o 
  -2  15   1     1027.94     1149.09     22.46 o 
  -1  15   1      444.08      504.41     14.14 o 
   0  15   1     3590.69     3578.72    114.30 o 
   1  15   1        7.69       16.73      8.34 o 
   2  15   1      338.80      310.99     12.62 o 
   3  15   1       87.16       51.65     18.12 o 
   4  15   1      521.64      488.76     34.55 o 
   5  15   1       55.19       62.10      9.05 o 
   6  15   1      372.21      363.28     12.77 o 
   7  15   1        1.72        1.89      9.77 o 
  -7  16   1      276.04      254.36     27.48 o 
  -6  16   1        2.84        0.67      9.56 o 
  -5  16   1      105.77      111.30     12.31 o 
  -4  16   1      501.06      518.08     17.66 o 
  -3  16   1        0.49        0.86     10.28 o 
  -2  16   1       50.28       44.40     12.94 o 
  -1  16   1      185.48      257.46     11.15 o 
   0  16   1      519.69      594.57     22.44 o 
   1  16   1      803.34      830.99     30.89 o 
   2  16   1      533.61      527.64     16.96 o 
   3  16   1        5.67       11.72     10.65 o 
   4  16   1        1.58        4.41     10.89 o 
   5  16   1       34.50       41.94     11.78 o 
   6  16   1       47.09       41.84     12.17 o 
  -6  17   1       50.40       57.63     12.87 o 
  -5  17   1        6.00        0.00     11.89 o 
  -4  17   1       60.35       24.64     11.67 o 
  -3  17   1        0.08       15.00     11.22 o 
  -2  17   1        3.39       16.85     10.90 o 
  -1  17   1      170.96      172.26     12.27 o 
   0  17   1       69.50       92.85     10.17 o 
   1  17   1       14.00       40.99     11.27 o 
   2  17   1      511.76      533.13     17.54 o 
   3  17   1      270.49      296.37     14.42 o 
   4  17   1      179.30      217.99     14.23 o 
   5  17   1       66.77       57.90     16.24 o 
  -4  18   1      665.44      641.81     36.26 o 
  -3  18   1       20.21       21.94     12.06 o 
  -2  18   1      333.53      344.34     15.40 o 
  -1  18   1       12.23       18.53     11.77 o 
   0  18   1       19.49       31.36     13.54 o 
   1  18   1      134.01       85.37     12.67 o 
   2  18   1     1087.18     1169.50     35.90 o 
   3  18   1       65.70       87.92     13.43 o 
   4  18   1      150.81      160.54     14.35 o 
  -2  19   1       62.02       81.26     14.20 o 
  -1  19   1       17.39       33.79     13.11 o 
   0  19   1      165.55      121.78     16.21 o 
   1  19   1       74.63       85.21     13.31 o 
 -12   0   2      560.12      628.54     17.07 o 
 -10   0   2       52.07       32.41      7.79 o 
  -8   0   2    10184.62     9895.32    128.72 o 
  -6   0   2    16042.86    14981.43    167.66 o 
  -4   0   2    14273.96    14566.87    189.45 o 
  -2   0   2    11352.59    12240.99    194.77 o 
   0   0   2    10965.49    11885.64    263.84 o 
   2   0   2     5059.26     5729.01     64.56 o 
   4   0   2     9006.46     9450.50    106.26 o 
   6   0   2     2528.14     2571.55     31.29 o 
   8   0   2      268.51      321.07     11.47 o 
  10   0   2        1.23        0.00      8.39 o 
  12   0   2      407.96      485.11     17.01 o 
 -13   1   2        0.30        1.41      9.13 o 
 -12   1   2       30.22       20.20      7.63 o 
 -11   1   2      100.06       93.71      6.66 o 
 -10   1   2      240.02      277.83      7.23 o 
  -9   1   2      687.13      599.04      9.83 o 
  -8   1   2       60.29       47.53      4.00 o 
  -7   1   2    16220.60    15745.74    124.78 o 
  -6   1   2      808.63      800.54      8.15 o 
  -5   1   2      292.88      310.08      4.27 o 
  -4   1   2     2807.59     2651.46     23.43 o 
  -3   1   2     4731.27     5121.16     43.80 o 
  -2   1   2     4282.18     4497.48     35.61 o 
  -1   1   2     4007.97     4003.60     33.74 o 
   0   1   2     5676.26     6085.84     54.00 o 
   1   1   2    36493.14    38777.27    305.91 o 
   2   1   2     5793.05     6551.91     52.12 o 
   3   1   2    10173.02    10392.46     82.31 o 
   4   1   2     7686.68     7156.97     57.23 o 
   5   1   2     8013.86     7890.61     63.23 o 
   6   1   2     3338.45     3275.29     27.59 o 
   7   1   2        6.37       17.37      4.09 o 
   8   1   2     1828.63     1683.41     17.29 o 
   9   1   2      163.91      143.27      6.49 o 
  10   1   2      311.84      396.68      9.80 o 
  11   1   2     1010.82     1086.01     15.81 o 
  12   1   2      282.70      322.51     11.27 o 
 -13   2   2        0.61        0.00      8.21 o 
 -12   2   2       39.96       45.58      7.71 o 
 -11   2   2      364.27      394.25     11.64 o 
 -10   2   2      989.20      943.12     13.19 o 
  -9   2   2       29.99       16.87      4.69 o 
  -8   2   2     1649.24     1538.11     15.69 o 
  -7   2   2     1134.66     1031.51     11.23 o 
  -6   2   2     1607.24     1645.88     14.56 o 
  -5   2   2      727.92      634.08      7.15 o 
  -4   2   2       83.78       62.07      2.00 o 
  -3   2   2     1210.81     1506.99     13.34 o 
  -2   2   2    21583.91    21609.79    177.96 o 
  -1   2   2    27913.83    30153.46    237.84 o 
   0   2   2    15905.00    16521.73    152.04 o 
   1   2   2    15151.48    15754.69    117.97 o 
   2   2   2    65044.93    66616.57    562.18 o 
   3   2   2     3443.00     3526.37     28.68 o 
   4   2   2     5192.42     5553.00     44.75 o 
   5   2   2     7364.26     7087.94     57.01 o 
   6   2   2      679.02      728.76      8.29 o 
   7   2   2     2553.93     2400.73     22.80 o 
   8   2   2      218.00      240.89      7.05 o 
   9   2   2       57.14       66.26      5.32 o 
  10   2   2     1581.30     1606.88     19.30 o 
  11   2   2       97.23      115.90      7.85 o 
  12   2   2       88.19       56.11      9.01 o 
 -13   3   2      156.64      208.97     10.83 o 
 -12   3   2      411.68      408.72     10.81 o 
 -11   3   2       62.63       32.86      7.13 o 
 -10   3   2     1407.62     1324.57     17.84 o 
  -9   3   2      302.88      285.80      9.91 o 
  -8   3   2      433.14      431.48     11.36 o 
  -7   3   2      700.00      738.46     10.35 o 
  -6   3   2     6533.87     6040.84     52.05 o 
  -5   3   2      413.61      410.76      5.69 o 
  -4   3   2    13312.52    13472.66    113.27 o 
  -3   3   2       19.07       17.17      1.81 o 
  -2   3   2     8811.12     9608.53     71.53 o 
  -1   3   2    45167.05    46953.15    596.23 o 
   0   3   2      648.92      907.20      7.97 o 
   1   3   2    30340.77    31751.84    236.95 o 
   2   3   2     7139.70     7662.53     60.81 o 
   3   3   2    10796.64    11030.68     87.38 o 
   4   3   2     5145.57     4878.00     39.55 o 
   5   3   2      236.36      279.89      7.48 o 
   6   3   2        4.11       15.65      2.95 o 
   7   3   2     1470.06     1445.07     15.23 o 
   8   3   2       42.33       39.73      4.78 o 
   9   3   2       28.55       26.86      5.65 o 
  10   3   2       88.36      102.02      6.46 o 
  11   3   2      875.08      843.05     15.23 o 
  12   3   2       36.16       43.27      8.90 o 
 -12   4   2       29.85       32.39      7.94 o 
 -11   4   2     1416.00     1421.89     19.63 o 
 -10   4   2     1226.40     1203.46     16.98 o 
  -9   4   2     3938.10     3911.18     38.64 o 
  -8   4   2     1921.66     1906.09     20.08 o 
  -7   4   2     3772.18     3574.86     32.05 o 
  -6   4   2        7.77       15.23      2.91 o 
  -5   4   2    14393.98    13597.19    129.04 o 
  -4   4   2     1987.78     1843.24     17.29 o 
  -3   4   2     8164.91     8123.24     60.71 o 
  -2   4   2       26.32       18.62      1.43 o 
  -1   4   2     1624.55     1686.15     14.97 o 
   0   4   2     2045.79     2104.65     17.35 o 
   1   4   2      829.90     1068.30      9.39 o 
   2   4   2     1476.19     1623.44     13.82 o 
   3   4   2     6193.65     6592.58     52.78 o 
   4   4   2     2967.01     2794.49     23.42 o 
   5   4   2      490.69      575.64      9.01 o 
   6   4   2      609.13      671.54      8.90 o 
   7   4   2      169.32      143.44      5.11 o 
   8   4   2     1919.94     1925.26     19.58 o 
   9   4   2       38.60       71.05      5.73 o 
  10   4   2       27.29        9.82      7.13 o 
  11   4   2        2.42        0.00      7.20 o 
 -12   5   2      119.82      117.78      8.79 o 
 -11   5   2      220.43      274.50      9.37 o 
 -10   5   2      372.10      327.94      9.78 o 
  -9   5   2      123.55       99.20      5.96 o 
  -8   5   2      333.73      344.88      8.02 o 
  -7   5   2     3377.58     3252.98     37.35 o 
  -6   5   2      691.04      537.53      9.67 o 
  -5   5   2     6488.84     6814.07     54.65 o 
  -4   5   2     4549.19     4286.00     34.65 o 
  -3   5   2    12563.65    13084.88    110.69 o 
  -2   5   2      105.81      179.03      5.31 o 
  -1   5   2     2440.75     2630.00     21.45 o 
   0   5   2     7601.57     7256.70     64.79 o 
   1   5   2     1942.86     1774.40     14.20 o 
   2   5   2     3918.81     4042.14     30.96 o 
   3   5   2     7769.28     7526.98     60.14 o 
   4   5   2     2313.44     2188.48     18.85 o 
   5   5   2     8577.92     8671.42     69.58 o 
   6   5   2     4409.92     4408.58     39.22 o 
   7   5   2     1594.34     1631.27     16.96 o 
   8   5   2        7.12       10.37      4.89 o 
   9   5   2     2712.46     2759.08     29.06 o 
  10   5   2      142.47      161.56      8.64 o 
  11   5   2       19.13        0.00      8.14 o 
 -12   6   2        3.39        9.08      8.17 o 
 -11   6   2      148.21      167.34      8.59 o 
 -10   6   2      620.87      668.36     11.85 o 
  -9   6   2      659.08      533.27     10.32 o 
  -8   6   2      378.71      398.08      8.61 o 
  -7   6   2       71.08       78.03      4.73 o 
  -6   6   2      333.23      286.17      6.75 o 
  -5   6   2     1238.29     1377.71     13.46 o 
  -4   6   2     7205.76     7040.48     70.41 o 
  -3   6   2      172.38      320.08      6.96 o 
  -2   6   2     3186.35     3010.47     31.73 o 
  -1   6   2     5766.53     5951.14     42.60 o 
   0   6   2     3279.74     3269.72     26.66 o 
   1   6   2    18891.91    18782.86    139.92 o 
   2   6   2       36.67       30.53      1.82 o 
   3   6   2     2699.43     2504.40     19.98 o 
   4   6   2     2636.76     2366.90     20.34 o 
   5   6   2     7050.95     7020.11     60.65 o 
   6   6   2       16.69       21.03      3.98 o 
   7   6   2      936.36      871.66     12.27 o 
   8   6   2     2666.56     2681.45     28.20 o 
   9   6   2       74.18       62.71      6.64 o 
  10   6   2      279.44      276.78     11.55 o 
  11   6   2      450.01      513.01     18.43 o 
 -12   7   2       13.97        5.38      8.32 o 
 -11   7   2      153.17      138.04      8.36 o 
 -10   7   2       16.90       12.78      6.35 o 
  -9   7   2     2072.18     2042.34     22.63 o 
  -8   7   2      475.03      375.06      8.48 o 
  -7   7   2     1048.45     1049.17     13.27 o 
  -6   7   2       84.64       71.31      4.46 o 
  -5   7   2     6010.32     5861.22     55.01 o 
  -4   7   2      319.11      320.09      5.30 o 
  -3   7   2     2744.33     2658.80     23.86 o 
  -2   7   2      117.43      199.64      5.21 o 
  -1   7   2    23818.23    24455.91    199.23 o 
   0   7   2     7284.28     7911.40     59.50 o 
   1   7   2     1816.62     1748.92     14.29 o 
   2   7   2     1608.64     1632.68     13.60 o 
   3   7   2     4108.61     3957.40     31.71 o 
   4   7   2     2712.23     2533.42     21.77 o 
   5   7   2     2888.24     2876.47     26.49 o 
   6   7   2      411.32      334.65      8.69 o 
   7   7   2      755.28      706.75     11.25 o 
   8   7   2       34.80       19.38      5.91 o 
   9   7   2       39.76       30.47      6.58 o 
  10   7   2        0.34        0.00      7.04 o 
  11   7   2      106.24      124.47     10.56 o 
 -12   8   2       86.87      108.62     10.81 o 
 -11   8   2      132.98      119.71      8.72 o 
 -10   8   2      569.13      527.90     17.02 o 
  -9   8   2       79.53       69.96      6.56 o 
  -8   8   2     2853.63     2595.61     30.81 o 
  -7   8   2      146.55      148.06      7.78 o 
  -6   8   2     1505.89     1456.30     16.44 o 
  -5   8   2     4205.58     3853.65     37.24 o 
  -4   8   2     2077.96     2025.98     19.06 o 
  -3   8   2     1239.74     1091.16     10.61 o 
  -2   8   2    10512.15    10318.74     94.88 o 
  -1   8   2     1193.86     1138.63      9.52 o 
   0   8   2     7347.90     7400.19     53.14 o 
   1   8   2     1547.95     1573.35     13.21 o 
   2   8   2       41.60       54.49      4.02 o 
   3   8   2     1218.18     1192.02     12.27 o 
   4   8   2        0.79        6.38      3.33 o 
   5   8   2      950.64      880.27     11.76 o 
   6   8   2      154.24      127.24      6.85 o 
   7   8   2     1681.69     1740.29     20.04 o 
   8   8   2      493.94      461.56     12.09 o 
   9   8   2       43.41       41.83      6.84 o 
  10   8   2       21.37       28.86      8.33 o 
  11   8   2      199.15      252.96     12.02 o 
 -11   9   2       46.80       64.65      7.92 o 
 -10   9   2      188.69      179.71      8.60 o 
  -9   9   2       28.49       22.98      6.31 o 
  -8   9   2      233.04      221.82      7.55 o 
  -7   9   2        8.70        4.31      5.12 o 
  -6   9   2     1963.11     1774.70     19.49 o 
  -5   9   2     1907.89     1856.02     19.86 o 
  -4   9   2       77.89       96.39      6.05 o 
  -3   9   2     1754.19     1617.17     15.86 o 
  -2   9   2     1810.86     1652.13     16.46 o 
  -1   9   2     4039.07     4126.86     30.37 o 
   0   9   2     2676.58     2697.13     20.47 o 
   1   9   2      728.46      786.53      8.51 o 
   2   9   2        8.08       14.32      2.54 o 
   3   9   2     2585.10     2393.78     22.48 o 
   4   9   2      101.23      132.61      5.15 o 
   5   9   2      902.96      898.61     15.94 o 
   6   9   2     4544.49     4618.38     45.11 o 
   7   9   2      757.22      679.84     11.58 o 
   8   9   2      350.67      312.26      9.17 o 
   9   9   2     1254.75     1380.43     20.15 o 
  10   9   2       75.51      121.90      9.48 o 
 -11  10   2      386.39      473.96     13.56 o 
 -10  10   2      272.46      333.97      9.86 o 
  -9  10   2       44.33       58.44      6.81 o 
  -8  10   2      600.91      586.65     11.70 o 
  -7  10   2       11.38       28.75      5.60 o 
  -6  10   2       81.40       83.36      5.49 o 
  -5  10   2      173.51      194.08      6.93 o 
  -4  10   2     2621.08     2570.00     26.07 o 
  -3  10   2     4660.57     4515.84     40.07 o 
  -2  10   2     1251.94     1232.16     14.07 o 
  -1  10   2      528.20      549.27      9.86 o 
   0  10   2     1117.46     1063.16     10.05 o 
   1  10   2      955.42      837.25      9.26 o 
   2  10   2     1977.26     1925.12     17.56 o 
   3  10   2        3.95        5.63      4.51 o 
   4  10   2     4032.00     3822.27     37.58 o 
   5  10   2      589.19      535.38      9.77 o 
   6  10   2       17.49       12.85      5.52 o 
   7  10   2      567.27      544.48     12.15 o 
   8  10   2     2815.26     2897.23     47.78 o 
   9  10   2       46.64       67.58      8.50 o 
  10  10   2      208.96      209.26     10.38 o 
 -10  11   2      459.89      551.10     14.99 o 
  -9  11   2       31.81       45.24      7.20 o 
  -8  11   2        2.89        8.55      6.38 o 
  -7  11   2        5.19        8.04      5.68 o 
  -6  11   2      807.96      817.05     12.08 o 
  -5  11   2      239.12      229.94      6.76 o 
  -4  11   2     4591.23     4549.10     43.96 o 
  -3  11   2      825.57      867.45     10.69 o 
  -2  11   2     5794.20     5571.88     49.07 o 
  -1  11   2     1717.34     1605.62     16.20 o 
   0  11   2     4685.75     4710.72     36.76 o 
   1  11   2      208.50      178.59      5.11 o 
   2  11   2     2603.22     2515.26     23.94 o 
   3  11   2      260.56      240.75      7.46 o 
   4  11   2      413.91      376.27      9.49 o 
   5  11   2       77.40       56.34      6.52 o 
   6  11   2        4.00        9.72      6.69 o 
   7  11   2      151.75      116.79      8.06 o 
   8  11   2      113.99      142.42     10.52 o 
   9  11   2      151.75      126.90      9.42 o 
 -10  12   2       27.42       37.65      7.99 o 
  -9  12   2        2.91        4.04      7.34 o 
  -8  12   2      110.77      102.36      7.35 o 
  -7  12   2      160.40      152.15      7.40 o 
  -6  12   2        0.41        0.00      5.73 o 
  -5  12   2     1084.24     1077.07     14.12 o 
  -4  12   2        3.19        0.00      5.06 o 
  -3  12   2     2530.76     2517.93     25.99 o 
  -2  12   2     2529.13     2428.53     25.21 o 
  -1  12   2      549.90      483.35     12.82 o 
   0  12   2      290.85      289.95      8.54 o 
   1  12   2     1146.16     1259.24     14.04 o 
   2  12   2     1786.38     1683.79     18.95 o 
   3  12   2        8.48       13.57      5.70 o 
   4  12   2      954.42      936.50     14.46 o 
   5  12   2      127.44      122.19      7.47 o 
   6  12   2        0.08        0.00      8.55 o 
   7  12   2      818.36      915.06     18.04 o 
   8  12   2      128.33      157.98      9.58 o 
   9  12   2       12.03        1.98     18.30 o 
  -9  13   2        8.78        0.00      7.53 o 
  -8  13   2        0.30        0.00      6.99 o 
  -7  13   2       76.48       73.69      7.21 o 
  -6  13   2      182.88      158.62      7.33 o 
  -5  13   2       16.28       21.94      6.50 o 
  -4  13   2      104.16       91.61      6.08 o 
  -3  13   2      796.26      811.44     12.10 o 
  -2  13   2     3131.06     2971.00     41.19 o 
  -1  13   2       73.71       68.12     10.71 o 
   0  13   2      401.06      333.52      9.70 o 
   1  13   2      789.21      715.83     16.05 o 
   2  13   2      163.03      143.91      9.84 o 
   3  13   2     2436.27     2482.58     32.15 o 
   4  13   2      708.15      650.84     12.57 o 
   5  13   2       97.60       80.85      7.50 o 
   6  13   2     1926.52     2017.35     28.60 o 
   7  13   2        4.29        0.00      9.09 o 
   8  13   2      425.24      491.36     18.22 o 
  -9  14   2        3.99       23.39      9.20 o 
  -8  14   2      389.43      445.84     13.16 o 
  -7  14   2       94.70       64.01      8.42 o 
  -6  14   2     1410.00     1456.92     20.46 o 
  -5  14   2      750.32      721.40     13.86 o 
  -4  14   2      217.86      188.51      8.19 o 
  -3  14   2      942.09      960.98     14.92 o 
  -2  14   2      134.95      140.55      7.60 o 
  -1  14   2      743.12      727.22     14.72 o 
   0  14   2     1186.89     1173.28     19.12 o 
   1  14   2      181.26      198.39     12.64 o 
   2  14   2      240.28      207.49     10.78 o 
   3  14   2        1.24       12.77      9.06 o 
   4  14   2       75.68       49.81      8.25 o 
   5  14   2      560.91      602.91     14.68 o 
   6  14   2       33.20       38.97      9.23 o 
   7  14   2      621.21      687.04     17.76 o 
   8  14   2       24.82       13.10     11.80 o 
  -8  15   2       29.48       46.38      9.59 o 
  -7  15   2     1130.31     1155.73     18.58 o 
  -6  15   2       16.10        2.85      8.16 o 
  -5  15   2       38.14       36.49      7.80 o 
  -4  15   2      280.03      255.28      9.30 o 
  -3  15   2      910.66      930.30     17.43 o 
  -2  15   2       23.20       47.36      8.20 o 
  -1  15   2     1462.12     1562.97     25.46 o 
   0  15   2       24.40       17.13      8.04 o 
   1  15   2      455.72      459.13     13.60 o 
   2  15   2      564.71      545.58     21.84 o 
   3  15   2       14.78       15.37      9.84 o 
   4  15   2      214.23      250.20     21.87 o 
   5  15   2      243.72      196.09     10.59 o 
   6  15   2      200.34      201.73     11.14 o 
   7  15   2        3.27       18.53     10.12 o 
  -7  16   2       43.33       50.42      9.40 o 
  -6  16   2      256.84      235.90     10.40 o 
  -5  16   2        3.98        5.54      9.54 o 
  -4  16   2      177.40      178.21     10.90 o 
  -3  16   2      386.59      423.06     15.62 o 
  -2  16   2       72.73      136.71     11.36 o 
  -1  16   2      678.75      694.52     16.13 o 
   0  16   2      226.10      246.45     11.13 o 
   1  16   2      816.53      868.84     20.07 o 
   2  16   2      764.21      670.05     31.61 o 
   3  16   2       68.17       92.98     11.60 o 
   4  16   2       86.13      105.41     12.00 o 
   5  16   2      433.71      499.23     28.66 o 
   6  16   2        3.14        2.81     11.86 o 
  -6  17   2       30.10       26.36     13.04 o 
  -5  17   2      194.11      168.60     13.89 o 
  -4  17   2       51.04       39.54     12.35 o 
  -3  17   2       84.60       88.77     12.16 o 
  -2  17   2       56.49       62.54     11.77 o 
  -1  17   2      137.40      138.48     12.29 o 
   0  17   2      296.57      383.33     23.41 o 
   1  17   2     1199.08     1226.59     36.51 o 
   2  17   2        1.39       11.35     11.02 o 
   3  17   2      354.11      377.03     16.39 o 
   4  17   2      240.14      274.04     31.29 o 
   5  17   2      198.75      205.89     14.69 o 
  -4  18   2      152.77      205.02     14.54 o 
  -3  18   2      243.62      250.95     15.57 o 
  -2  18   2        7.55        9.71     11.60 o 
  -1  18   2       13.16       27.44     11.85 o 
   0  18   2       22.44       26.25     11.75 o 
   1  18   2       41.39       31.78     11.77 o 
   2  18   2      196.58      181.47     13.80 o 
   3  18   2      248.73      266.05     15.13 o 
  -2  19   2       18.52       36.13     13.02 o 
  -1  19   2       78.69      107.21     13.48 o 
   0  19   2       50.86       80.86     15.17 o 
   1  19   2        1.17        0.00     13.76 o 
 -13   0   3      124.00      173.75     15.48 o 
 -11   0   3      323.88      306.64     11.95 o 
  -9   0   3      393.82      317.98      9.54 o 
  -7   0   3    19150.50    18579.14    303.64 o 
  -5   0   3      109.56      141.69      5.69 o 
  -3   0   3    34151.53    35484.20    587.76 o 
  -1   0   3      292.74      332.39      4.94 o 
   1   0   3     4679.83     4735.81    120.75 o 
   3   0   3    14590.14    14854.55    165.94 o 
   5   0   3      567.30      586.31     10.05 o 
   7   0   3       64.05       56.07      5.49 o 
   9   0   3      106.59       87.78      8.90 o 
  11   0   3      791.74      841.34     22.31 o 
 -13   1   3       97.33       93.15      8.78 o 
 -12   1   3        5.65       11.94      7.24 o 
 -11   1   3        4.08        5.93      5.99 o 
 -10   1   3       14.80       15.29      5.37 o 
  -9   1   3       45.08       36.55      4.72 o 
  -8   1   3     1003.50     1009.95     11.43 o 
  -7   1   3     3523.77     3250.47     25.59 o 
  -6   1   3    18395.94    17752.61    140.09 o 
  -5   1   3      378.82      359.63      6.07 o 
  -4   1   3     1830.11     1953.54     18.68 o 
  -3   1   3     2972.72     3370.61     26.92 o 
  -2   1   3     3060.71     3032.21     25.76 o 
  -1   1   3    20762.05    20934.45    197.83 o 
   0   1   3     2148.65     2159.47     24.87 o 
   1   1   3     9368.59    10255.29    114.14 o 
   2   1   3    15145.27    15966.02    126.24 o 
   3   1   3     3006.03     2693.85     22.27 o 
   4   1   3     4529.86     4382.83     35.70 o 
   5   1   3     7162.95     6806.16     54.87 o 
   6   1   3     1123.69     1169.13     11.67 o 
   7   1   3     2168.12     2113.63     19.17 o 
   8   1   3       82.16       76.23      5.51 o 
   9   1   3      512.94      582.16     10.80 o 
  10   1   3       40.83       38.12      6.66 o 
  11   1   3      120.34      134.10      8.20 o 
 -13   2   3       43.40       67.36      8.70 o 
 -12   2   3       88.74       81.53      7.91 o 
 -11   2   3       78.14       58.51      6.95 o 
 -10   2   3       49.25       39.00      5.48 o 
  -9   2   3     2155.01     2204.38     23.07 o 
  -8   2   3     1629.70     1536.67     18.07 o 
  -7   2   3     1836.86     1837.00     17.57 o 
  -6   2   3        7.37       16.88      2.26 o 
  -5   2   3    16749.21    17372.86    136.93 o 
  -4   2   3        9.98       20.36      1.42 o 
  -3   2   3      556.27      571.62      5.69 o 
  -2   2   3    10785.83    11755.99     87.63 o 
  -1   2   3     1115.71     1181.02      9.83 o 
   0   2   3     2279.60     2594.55     22.25 o 
   1   2   3     8104.15     8052.89     60.16 o 
   2   2   3      833.14      900.87      9.60 o 
   3   2   3    25560.58    26184.91    207.07 o 
   4   2   3    10685.52     9955.62     79.24 o 
   5   2   3      131.10      119.25      5.78 o 
   6   2   3     2728.74     2765.22     23.85 o 
   7   2   3     7219.10     7177.83     62.42 o 
   8   2   3      258.83      239.93      6.52 o 
   9   2   3      330.75      307.81      8.54 o 
  10   2   3      149.17      183.96      8.09 o 
  11   2   3      204.06      171.22      8.47 o 
 -13   3   3      202.31      213.60     18.68 o 
 -12   3   3      353.26      466.23     12.06 o 
 -11   3   3      936.07     1022.29     15.61 o 
 -10   3   3     2143.10     1993.76     23.87 o 
  -9   3   3      915.26      939.15     11.91 o 
  -8   3   3       81.02       93.05      4.35 o 
  -7   3   3       58.93       91.06      4.20 o 
  -6   3   3     5070.59     5057.39     49.42 o 
  -5   3   3    11350.79    10661.36     84.45 o 
  -4   3   3     1194.93     1095.73     10.33 o 
  -3   3   3     2471.53     2386.92     18.41 o 
  -2   3   3      281.97      300.44      3.12 o 
  -1   3   3     1838.90     1724.12     14.12 o 
   0   3   3     1484.93     1682.00     13.10 o 
   1   3   3        3.89       10.23      1.85 o 
   2   3   3    12590.63    12519.50     98.97 o 
   3   3   3      246.38      242.92      4.01 o 
   4   3   3     7365.48     7366.04     59.10 o 
   5   3   3      497.02      457.30      6.25 o 
   6   3   3     6111.96     5932.65     48.48 o 
   7   3   3      793.82      726.79      9.95 o 
   8   3   3       30.60       31.26      5.04 o 
   9   3   3      225.08      252.15      7.92 o 
  10   3   3      214.27      180.72      7.81 o 
  11   3   3       26.57       29.45      8.35 o 
 -13   4   3       74.22       89.37      9.19 o 
 -12   4   3      648.37      691.24     13.84 o 
 -11   4   3        3.71        0.00      6.74 o 
 -10   4   3     1585.63     1584.08     26.87 o 
  -9   4   3       41.14       31.82      5.11 o 
  -8   4   3      106.15      106.63      4.49 o 
  -7   4   3     1859.23     1856.94     17.86 o 
  -6   4   3     1638.16     1449.49     14.31 o 
  -5   4   3     1003.92      989.04     15.35 o 
  -4   4   3    17730.41    16696.51    133.27 o 
  -3   4   3    34842.73    36285.27    298.34 o 
  -2   4   3      142.96      118.90      2.84 o 
  -1   4   3     4367.18     4453.08     38.00 o 
   0   4   3      543.71      487.58      5.65 o 
   1   4   3      127.39       95.69      4.51 o 
   2   4   3     2290.42     2365.28     23.18 o 
   3   4   3     1427.27     1599.29     14.07 o 
   4   4   3      241.31      333.56      5.07 o 
   5   4   3       53.71       71.19      3.33 o 
   6   4   3      611.28      596.71      8.73 o 
   7   4   3      268.31      243.42      6.66 o 
   8   4   3       97.45      114.70      5.81 o 
   9   4   3      845.55      890.63     12.55 o 
  10   4   3      478.46      534.06     12.84 o 
  11   4   3       17.80       20.31      9.40 o 
 -12   5   3      224.81      200.87      9.38 o 
 -11   5   3        4.32        0.63      6.92 o 
 -10   5   3       20.00       33.37      6.00 o 
  -9   5   3     2506.51     2401.06     28.74 o 
  -8   5   3       31.73       48.21      4.62 o 
  -7   5   3       60.14       56.40      4.15 o 
  -6   5   3        7.62       16.67      2.82 o 
  -5   5   3     2837.12     2525.67     21.19 o 
  -4   5   3    14810.21    14607.67    108.80 o 
  -3   5   3    11863.51    11908.65    112.40 o 
  -2   5   3     2129.18     2319.09     20.36 o 
  -1   5   3     5389.52     5851.94     46.19 o 
   0   5   3    22770.66    23022.06    171.46 o 
   1   5   3     2925.88     2599.68     20.30 o 
   2   5   3     4439.59     4398.66     33.69 o 
   3   5   3       14.11       32.97      2.63 o 
   4   5   3     1921.50     1957.62     17.22 o 
   5   5   3     9475.24     9565.87     76.66 o 
   6   5   3      289.83      277.91      6.44 o 
   7   5   3      317.43      331.52      7.59 o 
   8   5   3     3886.84     3741.70     34.61 o 
   9   5   3      367.40      378.03     10.15 o 
  10   5   3      821.83      808.93     14.82 o 
  11   5   3      185.76      202.64     10.01 o 
 -12   6   3       72.44       86.99      9.17 o 
 -11   6   3       75.20       72.24      7.57 o 
 -10   6   3       63.67       54.09      6.33 o 
  -9   6   3     1729.00     1730.91     21.76 o 
  -8   6   3     1114.44      974.04     12.88 o 
  -7   6   3      181.11      151.76      5.17 o 
  -6   6   3     2592.18     2498.06     25.00 o 
  -5   6   3     1706.62     1637.18     15.46 o 
  -4   6   3     2054.41     1826.53     16.25 o 
  -3   6   3     5635.70     5703.68     49.04 o 
  -2   6   3      983.76     1057.68      9.68 o 
  -1   6   3     1021.81      999.05      9.16 o 
   0   6   3    15545.87    16018.89    113.53 o 
   1   6   3    17460.52    17207.75    128.20 o 
   2   6   3       52.36       76.93      3.73 o 
   3   6   3      914.80      948.50      9.44 o 
   4   6   3     6067.49     5870.42     47.71 o 
   5   6   3      800.41      850.56     10.37 o 
   6   6   3     6413.16     6217.16     54.49 o 
   7   6   3       82.15       66.82      5.03 o 
   8   6   3       62.50       94.79      6.46 o 
   9   6   3      654.09      648.69     15.66 o 
  10   6   3      200.74      221.61     10.63 o 
  11   6   3       80.76       56.98     10.86 o 
 -12   7   3       70.41       83.81      8.60 o 
 -11   7   3       48.36       54.60      7.78 o 
 -10   7   3      574.78      619.58     11.51 o 
  -9   7   3      219.85      149.81      6.67 o 
  -8   7   3     6711.66     6590.25     62.55 o 
  -7   7   3     1198.84     1046.11     13.16 o 
  -6   7   3       44.53       39.07      4.85 o 
  -5   7   3      305.99      288.67      7.74 o 
  -4   7   3      137.73      132.63      3.57 o 
  -3   7   3      982.02     1042.43     19.34 o 
  -2   7   3     3209.00     3110.84     24.16 o 
  -1   7   3      913.49     1102.16     10.30 o 
   0   7   3    10377.44    10492.45     83.34 o 
   1   7   3     1870.90     1908.12     15.57 o 
   2   7   3      416.78      366.41      5.04 o 
   3   7   3      818.38      731.01      7.60 o 
   4   7   3      242.07      207.37      4.80 o 
   5   7   3     4696.04     4494.31     40.01 o 
   6   7   3      701.09      697.85     10.88 o 
   7   7   3       39.20       27.47      5.45 o 
   8   7   3        8.99       23.14      6.15 o 
   9   7   3      221.73      260.03      9.65 o 
  10   7   3      749.35      816.98     15.89 o 
  11   7   3       26.46       16.88     13.75 o 
 -12   8   3        3.87        5.17      8.38 o 
 -11   8   3        2.82        7.14      6.96 o 
 -10   8   3       88.69       73.96      7.01 o 
  -9   8   3     3174.32     3120.76     33.91 o 
  -8   8   3      196.34      166.64      6.57 o 
  -7   8   3      228.95      222.71      6.68 o 
  -6   8   3     2087.24     1969.54     20.84 o 
  -5   8   3      237.27      229.54      6.14 o 
  -4   8   3      107.76       80.21      3.34 o 
  -3   8   3       64.66       71.00      4.86 o 
  -2   8   3     3992.26     3628.66     30.07 o 
  -1   8   3     3018.57     2990.01     22.48 o 
   0   8   3     5479.50     5120.55     41.56 o 
   1   8   3     2694.68     2801.89     22.26 o 
   2   8   3     2253.55     2067.22     17.09 o 
   3   8   3     1775.24     1745.91     14.95 o 
   4   8   3      134.37      114.98      4.38 o 
   5   8   3     1027.75      928.27     12.38 o 
   6   8   3     1291.79     1352.43     16.32 o 
   7   8   3       90.49       86.96      6.26 o 
   8   8   3       62.50       75.63      7.48 o 
   9   8   3      461.38      520.86     14.94 o 
  10   8   3       94.63      136.05     10.53 o 
 -11   9   3        2.15        0.25      7.90 o 
 -10   9   3       82.87       97.55      7.25 o 
  -9   9   3      143.42      145.47      7.24 o 
  -8   9   3      429.68      382.35      9.15 o 
  -7   9   3       71.69       61.03      5.36 o 
  -6   9   3      660.95      596.93      9.77 o 
  -5   9   3     2525.64     2228.90     23.00 o 
  -4   9   3     5388.70     5181.31     49.04 o 
  -3   9   3     2061.75     2048.24     22.08 o 
  -2   9   3      367.80      359.28      6.14 o 
  -1   9   3    11232.87    10906.37     82.02 o 
   0   9   3     8013.97     7941.57     60.17 o 
   1   9   3       50.41      105.44      3.18 o 
   2   9   3     3335.93     3303.59     26.27 o 
   3   9   3      736.40      669.35      8.19 o 
   4   9   3     2089.33     2026.15     21.61 o 
   5   9   3     1946.13     1792.20     21.25 o 
   6   9   3      357.33      331.21      8.62 o 
   7   9   3      541.91      510.71     11.94 o 
   8   9   3     1936.48     1935.12     24.75 o 
   9   9   3        5.71        0.45     11.50 o 
  10   9   3      561.47      611.15     19.25 o 
 -11  10   3       91.00       69.29      8.32 o 
 -10  10   3      419.25      459.05     14.79 o 
  -9  10   3       89.98       79.12      6.92 o 
  -8  10   3      107.20      112.52      6.70 o 
  -7  10   3       13.27        7.89      5.41 o 
  -6  10   3      109.23      133.29      5.83 o 
  -5  10   3      714.49      698.65     10.39 o 
  -4  10   3      377.97      478.99      8.45 o 
  -3  10   3    10784.72    10676.05     91.39 o 
  -2  10   3     3503.35     3422.35     30.89 o 
  -1  10   3     1979.69     1828.25     17.75 o 
   0  10   3      318.40      351.39      5.59 o 
   1  10   3     4902.35     5080.73     41.72 o 
   2  10   3     1947.26     1862.79     19.79 o 
   3  10   3     2982.06     3088.84     34.72 o 
   4  10   3      140.11       93.89      6.14 o 
   5  10   3        3.54        0.09      5.83 o 
   6  10   3      225.18      217.03      8.14 o 
   7  10   3      500.67      472.98     11.85 o 
   8  10   3      502.08      560.55     16.65 o 
   9  10   3     1159.88     1182.20     21.40 o 
  10  10   3        0.28        0.00     12.12 o 
 -10  11   3       52.25       82.89      7.92 o 
  -9  11   3       30.66       43.44      6.94 o 
  -8  11   3        0.52        0.00      6.09 o 
  -7  11   3     1012.19      974.33     13.74 o 
  -6  11   3       33.87       37.95      5.46 o 
  -5  11   3     2084.45     2040.71     21.91 o 
  -4  11   3      123.94      131.31      5.41 o 
  -3  11   3     1113.95     1062.29     12.17 o 
  -2  11   3      102.14      100.55      4.41 o 
  -1  11   3       84.20       89.76      4.29 o 
   0  11   3      772.61      735.77      8.73 o 
   1  11   3     1001.72     1025.86     10.49 o 
   2  11   3        5.11       12.77      4.16 o 
   3  11   3        0.13        7.38      5.22 o 
   4  11   3      112.66       96.53      6.40 o 
   5  11   3      899.92      882.95     15.90 o 
   6  11   3       75.50       77.89      7.30 o 
   7  11   3      792.92      920.36     15.92 o 
   8  11   3      173.64      153.17     10.54 o 
   9  11   3      318.53      388.74     13.84 o 
 -10  12   3      370.95      431.79     13.01 o 
  -9  12   3      392.08      414.64     11.94 o 
  -8  12   3       16.99       12.08      6.61 o 
  -7  12   3       15.58       13.94      6.26 o 
  -6  12   3      401.47      426.24      9.60 o 
  -5  12   3      577.29      548.03     10.17 o 
  -4  12   3        7.29        6.45      4.97 o 
  -3  12   3      913.68      858.66     11.90 o 
  -2  12   3     4383.62     4114.11     40.17 o 
  -1  12   3       61.26       52.41      4.47 o 
   0  12   3       47.97       70.55      5.24 o 
   1  12   3     1233.20     1094.68     13.70 o 
   2  12   3       71.39      107.13      6.21 o 
   3  12   3     3222.23     3042.58     37.70 o 
   4  12   3      194.62      181.38      8.59 o 
   5  12   3       77.21       63.21      8.08 o 
   6  12   3       62.96       85.20      8.84 o 
   7  12   3      244.75      284.09     15.82 o 
   8  12   3      630.59      755.86     28.58 o 
   9  12   3       57.20       67.17     10.72 o 
  -9  13   3       62.48       47.56      7.79 o 
  -8  13   3       27.98       27.47      7.18 o 
  -7  13   3      267.08      227.40      8.45 o 
  -6  13   3      729.75      686.09     12.01 o 
  -5  13   3      430.84      416.00     10.78 o 
  -4  13   3       60.94       71.89      5.94 o 
  -3  13   3     1427.22     1372.60     16.60 o 
  -2  13   3       54.77       74.39      5.26 o 
  -1  13   3     6174.29     6015.77     63.34 o 
   0  13   3       35.03       63.33      6.56 o 
   1  13   3      129.47       95.67      6.73 o 
   2  13   3     2605.50     2633.20     59.37 o 
   3  13   3      947.09      877.69     16.06 o 
   4  13   3      143.29      148.10      8.73 o 
   5  13   3      820.01      762.04     17.30 o 
   6  13   3       19.41       23.04      8.81 o 
   7  13   3      959.31     1027.90     19.35 o 
   8  13   3      217.59      251.82     12.52 o 
  -9  14   3       90.96      101.15      9.22 o 
  -8  14   3        7.61        0.00      7.35 o 
  -7  14   3      877.31      936.38     18.97 o 
  -6  14   3      546.30      501.16     12.23 o 
  -5  14   3        8.27        4.56      6.36 o 
  -4  14   3       10.61        3.98      6.03 o 
  -3  14   3      103.71       91.57      6.97 o 
  -2  14   3     1497.32     1582.89     20.80 o 
  -1  14   3      780.84      803.97     14.15 o 
   0  14   3     1666.71     1817.09     23.20 o 
   1  14   3        0.78        0.00      7.50 o 
   2  14   3      405.90      437.70     16.64 o 
   3  14   3      474.48      510.60     16.01 o 
   4  14   3      213.36      181.96      9.50 o 
   5  14   3      151.74      134.62      9.68 o 
   6  14   3      743.97      727.60     27.39 o 
   7  14   3       15.53       20.62      9.89 o 
  -8  15   3      390.56      473.26     14.80 o 
  -7  15   3      127.92      154.31      9.73 o 
  -6  15   3      517.49      509.98     12.85 o 
  -5  15   3      123.62      121.09      8.32 o 
  -4  15   3       88.26       89.23      7.72 o 
  -3  15   3       21.55       23.61      8.14 o 
  -2  15   3      498.23      529.76     15.20 o 
  -1  15   3       91.07      143.93      8.19 o 
   0  15   3       50.04       68.32      8.75 o 
   1  15   3      417.15      402.92     12.98 o 
   2  15   3       39.34       30.63     10.04 o 
   3  15   3        0.55        1.50      9.83 o 
   4  15   3        6.13       10.56     10.25 o 
   5  15   3       24.13       36.15      9.45 o 
   6  15   3       74.09      107.65     10.60 o 
   7  15   3       42.82       39.92     10.40 o 
  -7  16   3      137.52      164.81     10.73 o 
  -6  16   3       33.68       45.63      8.72 o 
  -5  16   3      569.97      544.90     23.41 o 
  -4  16   3       52.04       64.63      9.53 o 
  -3  16   3       20.34       27.67      9.04 o 
  -2  16   3      404.57      406.68     22.29 o 
  -1  16   3        7.59       19.34      8.87 o 
   0  16   3      289.52      284.35     12.99 o 
   1  16   3      880.83      834.25     35.42 o 
   2  16   3      346.02      402.27     15.50 o 
   3  16   3      229.44      172.30     14.29 o 
   4  16   3      874.69      956.40     22.17 o 
   5  16   3       69.53       99.02     12.99 o 
   6  16   3      141.11      161.63     13.81 o 
  -6  17   3      140.28      112.24     11.56 o 
  -5  17   3      209.81      204.07     12.07 o 
  -4  17   3      688.12      727.96     47.87 o 
  -3  17   3      202.15      208.52     13.41 o 
  -2  17   3      151.98      152.16     12.52 o 
  -1  17   3       61.40       89.17     11.49 o 
   0  17   3      349.65      402.10     14.40 o 
   1  17   3      157.93      211.39     13.06 o 
   2  17   3     1058.81      996.44     22.49 o 
   3  17   3       86.98      118.74     12.98 o 
   4  17   3      378.05      341.71     17.29 o 
  -4  18   3      430.60      519.21     23.50 o 
  -3  18   3       19.15       21.62     13.98 o 
  -2  18   3       72.31       83.03     12.63 o 
  -1  18   3        4.83        1.70     11.63 o 
   0  18   3        2.74        0.00     11.92 o 
   1  18   3      507.23      592.30     19.37 o 
   2  18   3       42.40       38.42     12.55 o 
   3  18   3      128.88      123.11     13.62 o 
  -1  19   3        1.95       23.73     19.28 o 
   0  19   3        0.37        8.55     14.25 o 
 -12   0   4       30.72       13.72      9.33 o 
 -10   0   4     1151.87     1179.80     20.70 o 
  -8   0   4      347.28      330.34     12.28 o 
  -6   0   4     5790.69     5822.72     66.13 o 
  -4   0   4      542.38      590.51     11.59 o 
  -2   0   4    22482.63    23082.41    296.33 o 
   0   0   4    12694.95    13045.24    468.35 o 
   2   0   4     1715.37     1972.18     32.33 o 
   4   0   4    10454.66     9899.41    111.55 o 
   6   0   4     2591.97     2453.70     30.47 o 
   8   0   4      956.62      954.54     23.28 o 
  10   0   4       26.48       45.37     10.04 o 
 -13   1   4      425.63      458.54     12.35 o 
 -12   1   4       10.97        0.00      6.90 o 
 -11   1   4      603.79      633.46     10.41 o 
 -10   1   4       67.05       35.28      5.40 o 
  -9   1   4       43.79       74.94     10.99 o 
  -8   1   4     5278.82     5071.33     44.40 o 
  -7   1   4     2417.23     2216.17     18.01 o 
  -6   1   4      628.55      542.69      6.15 o 
  -5   1   4    11782.16    12147.44    115.92 o 
  -4   1   4     1049.46     1238.75     11.29 o 
  -3   1   4       26.78       31.18      1.87 o 
  -2   1   4    24571.03    25461.22    441.65 o 
  -1   1   4     8699.84     9440.85     66.63 o 
   0   1   4     4196.33     4638.69     59.67 o 
   1   1   4     2970.09     3039.66     28.05 o 
   2   1   4       11.96       26.01      2.18 o 
   3   1   4    13510.02    13030.45    131.81 o 
   4   1   4     7434.48     7275.85     58.40 o 
   5   1   4     3305.28     3243.07     25.61 o 
   6   1   4     1096.59     1117.76     11.51 o 
   7   1   4      732.28      780.56     10.29 o 
   8   1   4      124.05      157.70      6.43 o 
   9   1   4      213.05      241.18      7.78 o 
  10   1   4      243.70      290.50      9.83 o 
  11   1   4      182.16      198.27     14.88 o 
 -13   2   4        7.59        7.15      7.92 o 
 -12   2   4        0.02        0.00      6.63 o 
 -11   2   4      212.64      168.36      8.80 o 
 -10   2   4      210.17      190.14      8.63 o 
  -9   2   4      716.22      656.33      9.94 o 
  -8   2   4      716.27      728.67      9.23 o 
  -7   2   4     3593.69     3266.33     29.14 o 
  -6   2   4    17740.57    17674.81    139.41 o 
  -5   2   4     1304.18     1338.93     12.43 o 
  -4   2   4     5308.52     5184.76     39.11 o 
  -3   2   4    29464.52    30087.63    237.52 o 
  -2   2   4     8330.69     9105.40     78.05 o 
  -1   2   4    11454.24    12809.07    116.00 o 
   0   2   4     5416.73     5849.03     50.60 o 
   1   2   4      248.61      248.57      4.19 o 
   2   2   4     6538.17     6941.43     55.30 o 
   3   2   4     8839.60     8915.63     71.02 o 
   4   2   4    11253.68    11570.66     92.01 o 
   5   2   4     2870.49     2797.30     23.92 o 
   6   2   4     3647.84     3735.39     31.50 o 
   7   2   4     2275.10     2158.80     21.22 o 
   8   2   4     2059.46     2090.45     21.11 o 
   9   2   4      247.47      256.82      8.08 o 
  10   2   4        8.12        0.00      7.38 o 
  11   2   4        4.09        6.68     10.88 o 
 -13   3   4        7.36        1.05      7.53 o 
 -12   3   4      706.52      821.11     14.51 o 
 -11   3   4       50.57       34.17      6.80 o 
 -10   3   4      399.12      423.20     12.12 o 
  -9   3   4      732.57      759.90     10.19 o 
  -8   3   4       98.58      106.57      4.26 o 
  -7   3   4      122.42      142.16      4.31 o 
  -6   3   4      759.52      760.83      9.65 o 
  -5   3   4    33974.89    34209.57    269.65 o 
  -4   3   4      776.44      647.72      5.89 o 
  -3   3   4        0.90       17.66      1.81 o 
  -2   3   4     3011.45     3140.17     25.32 o 
  -1   3   4     1933.33     2128.92     18.49 o 
   0   3   4      694.98      720.15      6.65 o 
   1   3   4     5161.59     5818.88     43.86 o 
   2   3   4     6369.58     6249.61     50.06 o 
   3   3   4     7520.87     8069.30     64.48 o 
   4   3   4       37.06       47.24      3.09 o 
   5   3   4      127.39      140.35      3.86 o 
   6   3   4     1648.79     1699.15     15.98 o 
   7   3   4     3728.44     3714.27     34.03 o 
   8   3   4     1091.89     1112.24     15.03 o 
   9   3   4       76.70       58.92      6.43 o 
  10   3   4      181.01      199.91      9.14 o 
  11   3   4      140.57      204.21     16.36 o 
 -13   4   4      503.89      555.81     13.44 o 
 -12   4   4      403.79      461.57     12.14 o 
 -11   4   4      613.06      694.54     20.94 o 
 -10   4   4       64.71       87.42      6.33 o 
  -9   4   4       27.28       49.57      5.05 o 
  -8   4   4     1610.40     1658.27     16.63 o 
  -7   4   4      121.16      130.55      5.41 o 
  -6   4   4      229.77      246.55      4.63 o 
  -5   4   4     2897.08     2478.97     19.45 o 
  -4   4   4      300.40      248.03      3.60 o 
  -3   4   4      156.49       73.38      2.39 o 
  -2   4   4     6119.73     6514.88     55.32 o 
  -1   4   4      339.08      294.21      3.91 o 
   0   4   4     8874.38     9003.92     71.35 o 
   1   4   4      353.84      520.86      6.30 o 
   2   4   4    12714.73    12705.10    100.62 o 
   3   4   4     7182.40     6769.45     54.41 o 
   4   4   4     3903.30     3714.29     30.86 o 
   5   4   4      864.11      856.26      9.42 o 
   6   4   4      897.76      821.86     12.71 o 
   7   4   4     2189.95     2188.11     21.64 o 
   8   4   4       33.26       35.61      5.37 o 
   9   4   4     1661.35     1710.51     20.35 o 
  10   4   4      100.64      102.02      9.45 o 
  11   4   4        1.46        0.00     13.87 o 
 -12   5   4       72.25       67.74      7.94 o 
 -11   5   4     1124.44     1115.93     16.63 o 
 -10   5   4     1065.23     1105.23     20.80 o 
  -9   5   4       80.43       85.53      6.05 o 
  -8   5   4      308.74      340.44      7.73 o 
  -7   5   4     2069.92     2053.96     21.27 o 
  -6   5   4     1941.41     1871.12     17.51 o 
  -5   5   4      211.31      202.91      8.34 o 
  -4   5   4     7983.45     7358.18     52.53 o 
  -3   5   4    10430.00    10220.23     86.30 o 
  -2   5   4      899.87      887.87      8.11 o 
  -1   5   4       88.74      108.41      2.54 o 
   0   5   4     3427.00     3682.71     28.13 o 
   1   5   4    36292.51    35515.48    265.62 o 
   2   5   4      771.71      800.14      7.63 o 
   3   5   4     1582.37     1668.95     14.92 o 
   4   5   4      663.04      783.32      8.66 o 
   5   5   4     2710.10     2515.79     21.97 o 
   6   5   4     3191.77     3283.15     30.27 o 
   7   5   4      545.29      531.97      9.81 o 
   8   5   4      224.52      190.64      6.74 o 
   9   5   4      286.65      265.68      9.55 o 
  10   5   4      101.68      128.51     14.57 o 
  11   5   4        6.99        6.51     14.45 o 
 -12   6   4      201.47      208.89      9.36 o 
 -11   6   4        7.91       19.32      7.46 o 
 -10   6   4       72.24       68.04      6.25 o 
  -9   6   4      955.29      886.41     12.57 o 
  -8   6   4     2101.53     2203.22     23.22 o 
  -7   6   4     6713.03     6201.01     58.42 o 
  -6   6   4      429.57      379.75      6.97 o 
  -5   6   4      216.36      214.29      5.30 o 
  -4   6   4     1774.52     1681.56     14.68 o 
  -3   6   4    13447.55    13284.99    121.17 o 
  -2   6   4     4611.92     4443.59     38.27 o 
  -1   6   4    13209.46    14068.37    111.06 o 
   0   6   4    13364.71    13219.76     98.67 o 
   1   6   4        4.23       16.28      2.05 o 
   2   6   4     3422.90     3555.33     27.75 o 
   3   6   4     1321.95     1326.90     12.43 o 
   4   6   4      126.07      162.91      4.18 o 
   5   6   4     9422.99     9033.10     77.62 o 
   6   6   4      109.98      106.08      5.49 o 
   7   6   4      276.44      249.12      6.69 o 
   8   6   4       25.88       41.69      6.94 o 
   9   6   4      147.94      178.56     12.28 o 
  10   6   4     1161.59     1171.44     46.08 o 
 -12   7   4        1.38        8.14      9.24 o 
 -11   7   4      158.85      167.56      9.86 o 
 -10   7   4       18.00       29.08      7.10 o 
  -9   7   4     4532.83     4464.27     43.77 o 
  -8   7   4      913.81      754.37     11.04 o 
  -7   7   4      542.72      543.48      9.20 o 
  -6   7   4      529.99      457.93      7.98 o 
  -5   7   4      461.24      452.80      7.35 o 
  -4   7   4     2959.66     2783.49     24.98 o 
  -3   7   4      110.71      109.47      3.26 o 
  -2   7   4     3489.39     3582.99     29.38 o 
  -1   7   4     2365.15     2331.89     19.69 o 
   0   7   4      190.13      119.57      3.37 o 
   1   7   4     1797.65     1690.29     14.09 o 
   2   7   4       38.84       43.93      2.59 o 
   3   7   4       48.68       48.76      3.21 o 
   4   7   4     1209.12     1252.39     12.39 o 
   5   7   4     1175.76     1150.16     13.00 o 
   6   7   4      643.22      598.36      9.41 o 
   7   7   4     1184.97     1191.68     25.21 o 
   8   7   4       40.17       52.12      7.44 o 
   9   7   4      491.95      535.85     13.10 o 
  10   7   4      117.19      106.78     15.25 o 
 -12   8   4      105.69      133.80      9.21 o 
 -11   8   4       23.81       41.60      7.23 o 
 -10   8   4       35.35       33.95      6.60 o 
  -9   8   4      475.51      482.06     10.05 o 
  -8   8   4     2369.38     2438.46     25.64 o 
  -7   8   4        1.93        4.88      4.66 o 
  -6   8   4       23.74       22.51      4.28 o 
  -5   8   4        1.20        6.29      3.68 o 
  -4   8   4      104.28      109.15      4.82 o 
  -3   8   4      134.84      159.34      4.23 o 
  -2   8   4     2116.71     2158.13     18.97 o 
  -1   8   4     6356.31     5991.47     48.37 o 
   0   8   4     3356.42     3157.88     26.38 o 
   1   8   4      104.90      105.16      3.51 o 
   2   8   4      854.40      854.72      8.59 o 
   3   8   4     2637.60     2558.74     20.97 o 
   4   8   4      480.87      460.72      7.60 o 
   5   8   4      989.32      996.88     13.21 o 
   6   8   4     1474.26     1397.14     18.58 o 
   7   8   4      217.42      221.69      8.43 o 
   8   8   4       33.20       27.33      7.41 o 
   9   8   4       40.21       45.55     11.40 o 
  10   8   4     1340.46     1543.30     29.44 o 
 -11   9   4      412.14      442.04     11.29 o 
 -10   9   4     1100.86     1056.47     15.29 o 
  -9   9   4       24.47       28.32      6.17 o 
  -8   9   4      130.41      121.16      6.44 o 
  -7   9   4     2074.59     1954.70     23.27 o 
  -6   9   4      172.61      166.08      6.38 o 
  -5   9   4      279.86      288.72      7.72 o 
  -4   9   4      781.16      918.47     10.38 o 
  -3   9   4     5363.03     5242.91     45.87 o 
  -2   9   4     3458.26     3420.83     39.41 o 
  -1   9   4      146.08      110.26      5.60 o 
   0   9   4     9765.42     9588.91     76.67 o 
   1   9   4     8150.21     7880.15     63.43 o 
   2   9   4     2273.11     2120.36     18.95 o 
   3   9   4     1985.30     2072.62     20.02 o 
   4   9   4     2007.74     1883.45     22.63 o 
   5   9   4      102.85      118.01      6.75 o 
   6   9   4      146.64      120.59      7.14 o 
   7   9   4       16.29       29.48      7.03 o 
   8   9   4       23.29       38.47      9.00 o 
   9   9   4      505.08      502.98     18.12 o 
  10   9   4       15.98       18.35     13.41 o 
 -11  10   4      189.79      206.48     12.00 o 
 -10  10   4      111.95       94.54      8.98 o 
  -9  10   4      446.42      439.98     10.30 o 
  -8  10   4      293.38      272.39      8.29 o 
  -7  10   4      238.31      236.77      8.22 o 
  -6  10   4     1516.80     1424.42     17.72 o 
  -5  10   4       94.28       97.49      5.10 o 
  -4  10   4     3107.06     2947.97     30.37 o 
  -3  10   4       92.29       95.32      4.23 o 
  -2  10   4      432.84      436.49      7.18 o 
  -1  10   4     2175.23     2181.07     20.70 o 
   0  10   4     6032.60     5827.31     50.65 o 
   1  10   4       25.60       46.52      3.57 o 
   2  10   4     7801.28     7770.67     67.13 o 
   3  10   4      516.33      553.76      9.41 o 
   4  10   4      453.19      406.58      9.95 o 
   5  10   4       20.69        8.50      6.13 o 
   6  10   4       42.51       47.27      7.85 o 
   7  10   4      144.16      150.30      9.48 o 
   8  10   4     1029.73      987.69     18.89 o 
   9  10   4      427.25      507.57     18.28 o 
 -11  11   4       36.09       23.78      8.12 o 
 -10  11   4      510.78      581.67     13.60 o 
  -9  11   4       11.33        1.18      6.65 o 
  -8  11   4        5.85       10.84      6.32 o 
  -7  11   4      346.53      326.81      8.75 o 
  -6  11   4     1503.52     1535.74     17.90 o 
  -5  11   4       49.94       63.29      5.23 o 
  -4  11   4      551.67      477.85      8.73 o 
  -3  11   4     1248.48     1250.16     13.60 o 
  -2  11   4      445.81      414.32      7.45 o 
  -1  11   4      344.80      347.78      8.12 o 
   0  11   4      697.42      663.75      9.13 o 
   1  11   4      364.39      387.00     10.56 o 
   2  11   4      246.68      240.63      7.14 o 
   3  11   4       18.64       22.96      6.29 o 
   4  11   4        4.48        0.00      6.63 o 
   5  11   4       19.88       44.14      9.33 o 
   6  11   4        2.06        3.29      8.11 o 
   7  11   4       19.54       36.40      8.94 o 
   8  11   4      810.68      969.12     24.84 o 
   9  11   4       79.03       31.14     12.63 o 
 -10  12   4       75.87      104.58      8.60 o 
  -9  12   4      245.84      279.92      9.27 o 
  -8  12   4       82.57       89.99      7.15 o 
  -7  12   4      114.91      114.23      6.93 o 
  -6  12   4      809.97      787.61     12.18 o 
  -5  12   4      164.77      164.49      6.57 o 
  -4  12   4     1243.78     1188.07     14.74 o 
  -3  12   4       89.72       69.25      4.67 o 
  -2  12   4      337.07      301.72      7.40 o 
  -1  12   4     1013.89      942.05     11.48 o 
   0  12   4      225.57      228.98      6.03 o 
   1  12   4      945.79      899.07     13.91 o 
   2  12   4     1050.01     1037.27     14.95 o 
   3  12   4      862.05      834.65     15.16 o 
   4  12   4      108.24       88.70      7.90 o 
   5  12   4        0.89        0.00      7.55 o 
   6  12   4      438.74      436.49     13.62 o 
   7  12   4     1078.65     1234.21     45.93 o 
   8  12   4      196.87      205.80     14.22 o 
  -9  13   4       63.77       73.74      8.00 o 
  -8  13   4      771.43      802.85     18.74 o 
  -7  13   4      582.37      597.42     13.34 o 
  -6  13   4       10.58       17.74      6.33 o 
  -5  13   4     1024.91      974.32     16.89 o 
  -4  13   4       55.96       51.17      5.80 o 
  -3  13   4      743.97      768.02     11.57 o 
  -2  13   4     4294.16     4177.79     38.08 o 
  -1  13   4     1030.47     1112.62     14.48 o 
   0  13   4     2563.74     2680.76     30.94 o 
   1  13   4      604.81      678.39     12.51 o 
   2  13   4      317.09      319.79     12.50 o 
   3  13   4     1593.87     1619.82     26.28 o 
   4  13   4     1726.28     1725.46     25.10 o 
   5  13   4       46.72       51.95      8.60 o 
   6  13   4      280.47      250.07     11.23 o 
   7  13   4      397.35      339.12     16.68 o 
   8  13   4      120.13      140.33     13.77 o 
  -9  14   4      315.43      281.80     11.36 o 
  -8  14   4       51.40       69.97      9.63 o 
  -7  14   4      110.15       81.22      7.51 o 
  -6  14   4      182.70      172.97      8.68 o 
  -5  14   4        0.93        0.00      6.29 o 
  -4  14   4       28.02       24.75      6.09 o 
  -3  14   4      246.05      230.78      7.39 o 
  -2  14   4      526.72      484.50     11.52 o 
  -1  14   4     3345.23     3413.26     46.97 o 
   0  14   4       63.36       50.95      7.11 o 
   1  14   4       11.27       20.70      7.65 o 
   2  14   4      286.76      331.42     13.85 o 
   3  14   4     1048.20     1118.35     22.23 o 
   4  14   4       70.35       63.47      8.45 o 
   5  14   4      503.40      463.18     14.10 o 
   6  14   4      233.33      268.99     11.61 o 
   7  14   4        8.85       11.06     11.77 o 
  -8  15   4       95.40      119.64     12.21 o 
  -7  15   4      286.23      345.28     11.46 o 
  -6  15   4       12.08        3.55      8.00 o 
  -5  15   4        6.16        0.00      9.13 o 
  -4  15   4        6.93       11.00      7.34 o 
  -3  15   4       12.21       13.90      8.06 o 
  -2  15   4       48.90       41.00      8.23 o 
  -1  15   4       34.36       42.07      7.56 o 
   0  15   4      206.08      268.72     13.18 o 
   1  15   4       71.03       76.70     13.04 o 
   2  15   4      214.50      233.81     12.12 o 
   3  15   4      376.61      337.62     14.28 o 
   4  15   4       42.97       46.99     11.21 o 
   5  15   4      487.34      552.80     17.91 o 
   6  15   4       48.77       57.24     10.40 o 
  -7  16   4      477.43      558.88     17.14 o 
  -6  16   4      422.91      440.68     12.91 o 
  -5  16   4        2.25        3.99      8.17 o 
  -4  16   4      115.12       73.09      9.86 o 
  -3  16   4     1369.66     1400.52     37.27 o 
  -2  16   4        0.65        0.00      8.56 o 
  -1  16   4      167.37      173.27     11.84 o 
   0  16   4      284.59      252.76     11.08 o 
   1  16   4       60.32       73.36     11.39 o 
   2  16   4      446.37      438.96     19.97 o 
   3  16   4      338.92      387.95     18.32 o 
   4  16   4      529.98      575.67     21.72 o 
   5  16   4      182.34      235.57     18.19 o 
  -6  17   4        1.92        9.64     10.81 o 
  -5  17   4     1427.39     1365.68     23.51 o 
  -4  17   4      291.43      336.43     12.91 o 
  -3  17   4      103.99      122.61     12.47 o 
  -2  17   4      137.52      176.45     12.80 o 
  -1  17   4       20.76       24.02     11.08 o 
   0  17   4        4.03        8.10     11.10 o 
   1  17   4     1353.37     1553.23     51.67 o 
   2  17   4        1.35        0.00     11.85 o 
   3  17   4      425.61      444.09     17.65 o 
   4  17   4       50.54       64.78     12.76 o 
  -4  18   4       87.18       74.52     14.26 o 
  -3  18   4       59.39       71.34     12.74 o 
  -2  18   4        6.74        2.48     11.77 o 
  -1  18   4        2.22        6.13     11.71 o 
   0  18   4      187.63      230.41     14.15 o 
   1  18   4        1.17        0.52     13.61 o 
   2  18   4      116.11      143.07     16.38 o 
 -13   0   5     1052.43     1156.39     39.12 o 
 -11   0   5     1167.23     1295.50     22.88 o 
  -9   0   5      135.90      179.61      9.49 o 
  -7   0   5      110.07      145.08     11.27 o 
  -5   0   5      218.89      237.75      6.57 o 
  -3   0   5     8352.97     8876.49    114.24 o 
  -1   0   5      778.41      916.30     10.01 o 
   1   0   5     3089.84     3342.39     43.63 o 
   3   0   5     6954.29     6550.02     75.98 o 
   5   0   5    23210.94    22034.44    246.27 o 
   7   0   5       49.40       30.95      6.06 o 
   9   0   5     1030.16     1151.75     27.29 o 
  11   0   5      892.65      953.12     39.22 o 
 -13   1   5       35.48       44.97      8.05 o 
 -12   1   5      125.38      130.20      7.74 o 
 -11   1   5      175.08      151.30      6.37 o 
 -10   1   5     1159.33     1135.26     14.23 o 
  -9   1   5     1465.78     1513.17     16.75 o 
  -8   1   5      359.30      364.51      6.47 o 
  -7   1   5     1130.93     1080.54      9.82 o 
  -6   1   5      117.62      113.46      2.87 o 
  -5   1   5      127.57       99.31      3.09 o 
  -4   1   5    24467.51    26177.01    402.07 o 
  -3   1   5    19178.59    19536.71    177.04 o 
  -2   1   5     4921.83     5113.21     38.47 o 
  -1   1   5     3528.26     4030.89     32.08 o 
   0   1   5     1732.28     2063.65     24.09 o 
   1   1   5       54.79       32.30      2.87 o 
   2   1   5       24.40       30.58      4.06 o 
   3   1   5    11092.29    11142.67     88.54 o 
   4   1   5     2955.31     2906.99     24.53 o 
   5   1   5      296.36      307.00      7.48 o 
   6   1   5     3070.09     2929.82     26.68 o 
   7   1   5       25.61       27.26      4.72 o 
   8   1   5     2066.16     2189.24     23.86 o 
   9   1   5      472.95      513.59     13.75 o 
  10   1   5      210.36      231.39     17.16 o 
  11   1   5        4.65        0.00     14.34 o 
 -13   2   5      803.82      854.83     15.30 o 
 -12   2   5      404.16      373.75      9.84 o 
 -11   2   5      129.37      119.54      7.10 o 
 -10   2   5      307.77      281.50      9.17 o 
  -9   2   5       19.48       22.52      4.06 o 
  -8   2   5     3248.13     3195.74     28.91 o 
  -7   2   5       74.08       60.67      2.83 o 
  -6   2   5      159.90      173.06      3.53 o 
  -5   2   5    28720.35    28114.25    209.64 o 
  -4   2   5     1247.80     1322.90     11.39 o 
  -3   2   5     9109.88     9628.49     76.06 o 
  -2   2   5    13191.61    13813.85    102.71 o 
  -1   2   5    24699.15    25479.75    190.08 o 
   0   2   5       15.71       23.62      2.95 o 
   1   2   5     1343.06     1420.27     14.02 o 
   2   2   5       61.68       46.57      2.80 o 
   3   2   5     1152.54     1292.49     11.86 o 
   4   2   5      676.59      607.12      7.28 o 
   5   2   5     1074.75     1053.17     11.65 o 
   6   2   5     1337.02     1386.72     12.91 o 
   7   2   5     1252.23     1232.95     15.13 o 
   8   2   5        0.11        5.93      5.27 o 
   9   2   5      241.02      199.18      9.62 o 
  10   2   5       15.22       11.06     13.68 o 
  11   2   5      130.01      158.89     16.21 o 
 -13   3   5      152.63      178.41      8.64 o 
 -12   3   5      263.53      262.55     10.79 o 
 -11   3   5      568.08      552.66     12.31 o 
 -10   3   5      293.36      289.37      8.17 o 
  -9   3   5      104.26      117.05      4.90 o 
  -8   3   5      436.85      457.50      9.35 o 
  -7   3   5      373.13      350.56      7.74 o 
  -6   3   5     4111.47     3863.49     31.57 o 
  -5   3   5     1244.74     1190.32      9.98 o 
  -4   3   5    12394.32    12696.74     94.56 o 
  -3   3   5     1212.71     1081.07      8.91 o 
  -2   3   5     6206.89     6516.34     48.88 o 
  -1   3   5     2090.31     2225.88     19.60 o 
   0   3   5    23310.49    24125.80    203.41 o 
   1   3   5     6574.33     6744.81     50.81 o 
   2   3   5     4817.85     4494.12     36.45 o 
   3   3   5     1298.19     1191.74     11.21 o 
   4   3   5      812.85      857.76      9.16 o 
   5   3   5       29.32       37.87      3.43 o 
   6   3   5      552.88      542.54      8.71 o 
   7   3   5     4269.66     4247.93     38.52 o 
   8   3   5      577.00      539.68     10.79 o 
   9   3   5      789.96      808.32     19.22 o 
  10   3   5        5.02       18.17     10.49 o 
 -13   4   5       10.42        8.63      8.05 o 
 -12   4   5      255.12      292.33     10.02 o 
 -11   4   5      125.38      142.37      7.53 o 
 -10   4   5      222.54      228.61      7.90 o 
  -9   4   5      358.45      370.45      8.92 o 
  -8   4   5       68.19       47.44      3.88 o 
  -7   4   5     5764.10     5841.86     50.54 o 
  -6   4   5      261.26      272.33      4.56 o 
  -5   4   5      316.64      259.17      3.68 o 
  -4   4   5      311.90      321.36      3.84 o 
  -3   4   5        5.08       25.97      3.36 o 
  -2   4   5     1978.91     1925.29     18.94 o 
  -1   4   5      740.50      726.49      7.47 o 
   0   4   5     2878.19     2789.82     22.92 o 
   1   4   5     3236.72     3035.51     23.59 o 
   2   4   5     5831.39     5738.88     46.27 o 
   3   4   5      430.77      432.30      5.89 o 
   4   4   5      330.58      361.65      5.97 o 
   5   4   5     1975.58     1895.59     17.33 o 
   6   4   5     3792.86     3771.18     34.36 o 
   7   4   5       60.50       75.47      5.36 o 
   8   4   5     3678.83     3858.10     38.71 o 
   9   4   5      151.19      161.96     11.53 o 
  10   4   5       34.34       27.83     20.83 o 
 -13   5   5       34.08       28.38      8.47 o 
 -12   5   5      299.36      315.84     10.27 o 
 -11   5   5      577.61      583.40     11.93 o 
 -10   5   5     1413.97     1530.67     19.67 o 
  -9   5   5      219.62      257.25      7.01 o 
  -8   5   5     2549.12     2499.95     25.49 o 
  -7   5   5     1997.51     1973.77     20.45 o 
  -6   5   5     6581.13     6453.28     51.91 o 
  -5   5   5        9.76       17.05      1.77 o 
  -4   5   5        4.25       21.25      1.84 o 
  -3   5   5     5549.98     5222.60     39.56 o 
  -2   5   5       67.23       61.27      2.13 o 
  -1   5   5    12350.57    12436.45    104.90 o 
   0   5   5     2580.36     2500.09     20.84 o 
   1   5   5      197.70      154.12      3.29 o 
   2   5   5     8784.88     8677.21     69.34 o 
   3   5   5       85.86       49.23      2.95 o 
   4   5   5     2339.28     2176.09     19.27 o 
   5   5   5     2274.04     2344.31     20.86 o 
   6   5   5     2009.38     1969.35     19.79 o 
   7   5   5      862.24      833.66     12.59 o 
   8   5   5      162.57      187.01      8.24 o 
   9   5   5      267.29      235.51     12.22 o 
  10   5   5        0.94       21.95     13.70 o 
 -12   6   5       55.99       38.79     10.77 o 
 -11   6   5      994.65      972.02     17.86 o 
 -10   6   5     1385.40     1349.27     22.95 o 
  -9   6   5      173.12      175.27      6.46 o 
  -8   6   5     1110.49     1132.50     13.85 o 
  -7   6   5     4317.73     4211.33     40.53 o 
  -6   6   5     1637.13     1453.35     15.75 o 
  -5   6   5      714.79      660.78      7.23 o 
  -4   6   5     7873.53     7614.52     60.75 o 
  -3   6   5       64.29       97.12      3.22 o 
  -2   6   5    20010.04    19590.70    164.73 o 
  -1   6   5     1218.60     1171.03     10.72 o 
   0   6   5       46.08       82.67      4.26 o 
   1   6   5    10232.10     9981.38     75.05 o 
   2   6   5     2100.25     2034.31     17.83 o 
   3   6   5     4265.13     4361.75     35.98 o 
   4   6   5     1316.86     1348.90     13.07 o 
   5   6   5      191.75      139.77      5.06 o 
   6   6   5      459.46      501.09      9.64 o 
   7   6   5      150.39      180.28      8.83 o 
   8   6   5       17.55       16.56      9.51 o 
   9   6   5      178.72      168.15     12.06 o 
  10   6   5      186.61      184.35     16.03 o 
 -12   7   5        4.97        7.25      7.89 o 
 -11   7   5       87.43       71.64      7.50 o 
 -10   7   5       69.34       68.45      6.46 o 
  -9   7   5       45.34       29.41      5.64 o 
  -8   7   5      445.07      493.37      9.05 o 
  -7   7   5      712.26      671.12     10.02 o 
  -6   7   5      536.88      575.55     13.58 o 
  -5   7   5      400.99      363.58      6.58 o 
  -4   7   5     1322.12     1337.52     13.18 o 
  -3   7   5     3976.59     3755.94     35.70 o 
  -2   7   5    15075.63    14882.20    125.51 o 
  -1   7   5      580.68      646.22      9.24 o 
   0   7   5      432.14      485.66      5.80 o 
   1   7   5      416.73      336.19      5.01 o 
   2   7   5     3935.09     3708.27     29.15 o 
   3   7   5      127.95      135.10      3.96 o 
   4   7   5     3134.33     3089.51     28.39 o 
   5   7   5        4.97        5.35      4.71 o 
   6   7   5      318.58      335.50      8.70 o 
   7   7   5      105.92      105.41      8.17 o 
   8   7   5      474.05      467.73     16.59 o 
   9   7   5      203.05      239.80     13.49 o 
  10   7   5      973.83     1159.24     30.74 o 
 -12   8   5      201.27      265.00     10.38 o 
 -11   8   5       72.18       73.74      7.38 o 
 -10   8   5     1087.35     1107.04     15.50 o 
  -9   8   5      284.24      315.97      8.52 o 
  -8   8   5      330.03      362.98      8.25 o 
  -7   8   5     1960.36     1973.97     21.15 o 
  -6   8   5       12.73       11.23      4.11 o 
  -5   8   5       12.75       25.40      4.75 o 
  -4   8   5     2448.74     2436.72     22.52 o 
  -3   8   5       85.53       68.70      3.61 o 
  -2   8   5        2.94       15.62      3.85 o 
  -1   8   5     3626.46     3613.54     31.91 o 
   0   8   5     1316.46     1177.66     11.33 o 
   1   8   5     1410.00     1182.12     11.47 o 
   2   8   5      682.95      649.81      7.98 o 
   3   8   5     5496.31     5333.48     46.87 o 
   4   8   5     2095.34     2085.59     22.12 o 
   5   8   5     1089.66     1093.44     14.16 o 
   6   8   5      225.28      236.93      9.11 o 
   7   8   5      464.06      413.53     12.38 o 
   8   8   5      153.88      150.82     11.88 o 
   9   8   5      488.81      531.66     18.17 o 
 -11   9   5       47.87       31.91      7.35 o 
 -10   9   5      472.66      486.82     10.82 o 
  -9   9   5     1572.92     1514.87     21.11 o 
  -8   9   5     1252.52     1276.00     15.87 o 
  -7   9   5      995.37      918.30     12.48 o 
  -6   9   5     3285.77     3278.11     32.57 o 
  -5   9   5     1715.32     1737.62     27.47 o 
  -4   9   5     1185.66     1162.83     13.10 o 
  -3   9   5      990.45      931.50     10.50 o 
  -2   9   5      155.25      152.32      4.64 o 
  -1   9   5     6252.19     6002.75     51.93 o 
   0   9   5      762.77      700.27      8.72 o 
   1   9   5      106.09       85.12      3.65 o 
   2   9   5     8998.85     8785.15     75.47 o 
   3   9   5     2087.26     2008.52     21.05 o 
   4   9   5        3.49        0.72      5.97 o 
   5   9   5     1628.76     1590.99     22.91 o 
   6   9   5       21.70       36.50      7.40 o 
   7   9   5      773.40      865.71     20.66 o 
   8   9   5      141.80      163.98     12.13 o 
   9   9   5        5.88        8.61     11.51 o 
 -11  10   5      179.14      176.09      8.74 o 
 -10  10   5      368.84      346.17      9.79 o 
  -9  10   5      349.90      352.47     10.18 o 
  -8  10   5      381.48      355.27      9.23 o 
  -7  10   5     4005.33     3856.90     38.29 o 
  -6  10   5      565.71      540.88      9.57 o 
  -5  10   5      522.83      490.83      9.95 o 
  -4  10   5      215.73      289.02      7.37 o 
  -3  10   5      861.92      815.87     10.25 o 
  -2  10   5        8.14        4.76      3.55 o 
  -1  10   5     1700.25     1690.81     18.14 o 
   0  10   5     3397.06     3269.44     29.58 o 
   1  10   5     5857.94     5733.92     50.11 o 
   2  10   5      765.50      770.85     10.75 o 
   3  10   5      345.74      363.92      9.07 o 
   4  10   5      529.57      510.54     12.14 o 
   5  10   5      995.77      989.87     17.28 o 
   6  10   5      168.18      170.33      9.33 o 
   7  10   5      195.87      197.25     12.38 o 
   8  10   5      287.38      352.66     14.94 o 
   9  10   5        4.12        8.46     14.62 o 
 -11  11   5       42.54       57.26      8.25 o 
 -10  11   5      211.12      184.23      8.62 o 
  -9  11   5      227.26      245.75      8.54 o 
  -8  11   5      141.97      131.62      7.10 o 
  -7  11   5      204.22      215.72      7.24 o 
  -6  11   5       33.02       28.85      8.45 o 
  -5  11   5       29.69       49.75      5.19 o 
  -4  11   5        7.68        5.75      4.50 o 
  -3  11   5      392.84      398.42      9.98 o 
  -2  11   5      182.92      139.78      4.88 o 
  -1  11   5        5.82        7.25      3.90 o 
   0  11   5      361.79      327.95      7.79 o 
   1  11   5     5823.32     5924.78     51.93 o 
   2  11   5     1457.13     1442.33     18.53 o 
   3  11   5       40.98       43.25      6.65 o 
   4  11   5      363.92      290.89     10.63 o 
   5  11   5       12.49       19.05      7.58 o 
   6  11   5      131.18      162.43     11.89 o 
   7  11   5     1153.07     1318.14     26.48 o 
   8  11   5       10.94       13.71     11.99 o 
 -10  12   5      121.92      156.73      8.77 o 
  -9  12   5        3.76        5.36      7.05 o 
  -8  12   5      961.11     1013.87     18.99 o 
  -7  12   5      213.03      213.95      7.69 o 
  -6  12   5      471.76      473.26     10.10 o 
  -5  12   5     1665.00     1658.13     20.98 o 
  -4  12   5       28.38       26.07      5.22 o 
  -3  12   5       42.66       50.98      4.68 o 
  -2  12   5      488.45      410.73      7.84 o 
  -1  12   5     1975.17     1936.47     19.44 o 
   0  12   5     3222.30     3151.42     29.35 o 
   1  12   5      611.70      616.68     13.28 o 
   2  12   5     1196.53     1241.62     17.14 o 
   3  12   5       72.54       72.79      7.56 o 
   4  12   5      438.44      498.72     13.03 o 
   5  12   5       27.89       40.72      9.00 o 
   6  12   5      780.92      749.74     19.54 o 
   7  12   5      291.66      301.78     14.83 o 
   8  12   5      268.45      279.93     15.10 o 
  -9  13   5      963.03     1043.52     19.89 o 
  -8  13   5      130.87      125.64      9.23 o 
  -7  13   5      246.57      232.68      8.37 o 
  -6  13   5      321.72      332.50      9.40 o 
  -5  13   5      286.82      288.67      8.40 o 
  -4  13   5     1466.19     1467.05     17.67 o 
  -3  13   5     1454.20     1384.91     16.60 o 
  -2  13   5      818.63      750.75     10.68 o 
  -1  13   5     1097.83     1007.26     13.96 o 
   0  13   5      436.21      458.68     11.59 o 
   1  13   5      390.75      438.95     10.72 o 
   2  13   5      366.73      433.37     13.88 o 
   3  13   5     2188.02     2167.55     37.75 o 
   4  13   5       61.70       79.25     10.32 o 
   5  13   5      362.94      334.00     11.96 o 
   6  13   5        4.59       13.84     10.90 o 
   7  13   5        1.20       13.14     13.41 o 
  -9  14   5        6.25       12.74      8.37 o 
  -8  14   5      606.18      624.88     15.98 o 
  -7  14   5      165.07      188.10      8.39 o 
  -6  14   5        2.30        0.00      6.58 o 
  -5  14   5        7.12        0.75      6.44 o 
  -4  14   5      482.34      515.49     10.66 o 
  -3  14   5      174.74      155.07      6.97 o 
  -2  14   5      511.49      510.30     11.73 o 
  -1  14   5       23.82       13.29      6.79 o 
   0  14   5      701.28      761.45     14.07 o 
   1  14   5       80.61       64.35      8.24 o 
   2  14   5      252.99      257.40     11.77 o 
   3  14   5      483.23      579.26     16.62 o 
   4  14   5      859.78      906.18     17.82 o 
   5  14   5     1014.38     1031.62     23.27 o 
   6  14   5        3.39       20.80     11.81 o 
  -8  15   5        0.26        0.32      7.82 o 
  -7  15   5       13.73        5.29      7.59 o 
  -6  15   5        0.98        2.82      7.21 o 
  -5  15   5      164.97      216.17      8.54 o 
  -4  15   5      279.71      236.76      9.24 o 
  -3  15   5      641.28      622.22     14.64 o 
  -2  15   5      119.22      119.21      9.27 o 
  -1  15   5       44.67       46.45      7.72 o 
   0  15   5      136.84      153.26      9.69 o 
   1  15   5       27.48       22.57     10.83 o 
   2  15   5      211.63      228.66     12.17 o 
   3  15   5       55.99       49.28     12.28 o 
   4  15   5     1074.25     1127.12     24.04 o 
   5  15   5       61.13       46.54     15.08 o 
   6  15   5      219.48      262.20     14.64 o 
  -7  16   5       46.33       68.80      9.46 o 
  -6  16   5        8.08        1.43      8.76 o 
  -5  16   5      594.60      552.37     13.72 o 
  -4  16   5      438.65      430.57     13.93 o 
  -3  16   5       71.48       37.60      9.32 o 
  -2  16   5      984.29     1110.87     23.55 o 
  -1  16   5       14.18        0.00      9.02 o 
   0  16   5      103.40      139.41     10.26 o 
   1  16   5      250.16      234.57     17.37 o 
   2  16   5      296.04      320.55     14.27 o 
   3  16   5      547.38      583.38     18.54 o 
   4  16   5       18.01       34.77     15.39 o 
   5  16   5      136.42      165.29     17.86 o 
  -6  17   5      801.55      853.96     19.95 o 
  -5  17   5        4.51        5.99     10.43 o 
  -4  17   5      258.07      245.44     12.61 o 
  -3  17   5      292.90      365.57     16.74 o 
  -2  17   5        1.65        3.46     11.01 o 
  -1  17   5      186.02      227.48     13.18 o 
   0  17   5      962.81      984.38     26.65 o 
   1  17   5       24.60       28.94     11.89 o 
   2  17   5      122.16      129.76     13.54 o 
   3  17   5        2.84       10.32     11.87 o 
  -4  18   5       34.06       33.04     13.32 o 
  -3  18   5       16.71        4.21     12.81 o 
  -2  18   5       15.10       29.21     14.98 o 
  -1  18   5       63.78       67.41     12.39 o 
   0  18   5       97.60      113.80     13.20 o 
   1  18   5      143.28      191.34     14.19 o 
 -12   0   6      322.46      291.46     12.42 o 
 -10   0   6      183.78      206.94     12.67 o 
  -8   0   6      441.45      474.56      9.32 o 
  -6   0   6     4784.71     4828.73     63.69 o 
  -4   0   6    46162.55    47291.36    607.26 o 
  -2   0   6    15488.35    17333.41    309.32 o 
   0   0   6      263.07      143.98      6.83 o 
   2   0   6    12222.83    11928.90    133.67 o 
   4   0   6     6945.89     6761.48     79.56 o 
   6   0   6     6929.48     6470.29     75.03 o 
   8   0   6     1053.54     1162.96     40.20 o 
  10   0   6     1311.08     1591.07     52.70 o 
 -13   1   6      781.57      830.08     16.60 o 
 -12   1   6      269.15      244.30      9.88 o 
 -11   1   6      104.52       91.84      5.84 o 
 -10   1   6      999.05      946.82     12.59 o 
  -9   1   6      351.87      372.82      7.67 o 
  -8   1   6     2577.07     2473.45     22.83 o 
  -7   1   6      313.95      338.94      5.82 o 
  -6   1   6     1288.22     1261.68     12.18 o 
  -5   1   6     1122.69     1123.94     11.91 o 
  -4   1   6    10724.38    11275.42    102.44 o 
  -3   1   6    17059.84    17649.05    130.48 o 
  -2   1   6     4896.05     5204.99     39.02 o 
  -1   1   6      725.76      759.95      7.56 o 
   0   1   6      235.41      247.73      7.20 o 
   1   1   6     3315.33     3064.66     27.00 o 
   2   1   6     6438.74     6421.67     53.08 o 
   3   1   6      132.09      141.37      3.57 o 
   4   1   6       17.21       12.90      2.91 o 
   5   1   6     8726.60     8743.92     70.49 o 
   6   1   6       18.88       24.82      3.95 o 
   7   1   6      116.67       94.29      6.44 o 
   8   1   6      254.35      254.61     15.21 o 
   9   1   6      737.04      820.39     34.63 o 
  10   1   6      146.20      188.25     16.25 o 
 -13   2   6        7.30        0.00      7.67 o 
 -12   2   6     1875.29     2004.43     27.44 o 
 -11   2   6      364.50      338.28     12.45 o 
 -10   2   6      435.49      413.02      8.48 o 
  -9   2   6     2731.34     2784.12     25.90 o 
  -8   2   6     3186.06     3166.14     28.56 o 
  -7   2   6        3.42        5.83      2.46 o 
  -6   2   6      117.75       83.94      5.15 o 
  -5   2   6      101.35       84.16      2.44 o 
  -4   2   6     6925.51     7047.10     56.02 o 
  -3   2   6    10777.10    10783.41     85.19 o 
  -2   2   6        3.28       19.30      2.51 o 
  -1   2   6     1510.75     1655.62     13.92 o 
   0   2   6    28917.56    29627.57    270.89 o 
   1   2   6     1273.51     1466.04     14.15 o 
   2   2   6       68.14      162.10      6.40 o 
   3   2   6     1979.72     1948.01     17.05 o 
   4   2   6     1116.60     1033.39      9.78 o 
   5   2   6      154.22      148.64      4.92 o 
   6   2   6      333.03      289.02      6.44 o 
   7   2   6      101.71      110.47      9.94 o 
   8   2   6        1.13        6.90      8.85 o 
   9   2   6       37.79       56.61     13.54 o 
  10   2   6       38.48       10.06     15.52 o 
 -13   3   6      284.30      295.82      9.58 o 
 -12   3   6       98.14      106.81      7.72 o 
 -11   3   6      638.39      671.43     12.25 o 
 -10   3   6       96.12       71.96      5.79 o 
  -9   3   6     2012.60     2004.28     21.50 o 
  -8   3   6      307.10      317.10      6.19 o 
  -7   3   6       87.64      114.30      4.19 o 
  -6   3   6     1512.56     1632.71     14.82 o 
  -5   3   6     1281.42     1101.44     10.04 o 
  -4   3   6      369.47      370.50      4.14 o 
  -3   3   6     3244.69     3221.06     24.69 o 
  -2   3   6     5470.82     5635.94     45.08 o 
  -1   3   6    13368.28    13481.75    106.30 o 
   0   3   6    10301.48    10036.96     84.81 o 
   1   3   6     1964.78     2140.79     26.49 o 
   2   3   6     1180.74     1162.85     10.84 o 
   3   3   6     3756.25     3339.30     27.87 o 
   4   3   6        1.32        6.25      3.01 o 
   5   3   6      135.48      143.62      6.74 o 
   6   3   6     4378.62     4529.87     43.85 o 
   7   3   6      400.17      441.17     11.87 o 
   8   3   6     2122.27     2288.44     31.83 o 
   9   3   6      181.61      166.79     15.50 o 
  10   3   6      146.42      114.19     15.34 o 
 -13   4   6        7.71       10.78      7.89 o 
 -12   4   6      128.17      110.85      7.84 o 
 -11   4   6      434.87      461.01     10.84 o 
 -10   4   6      870.31      879.43     16.16 o 
  -9   4   6       13.16       28.40      4.90 o 
  -8   4   6      322.35      353.83      7.27 o 
  -7   4   6      567.85      629.67      7.37 o 
  -6   4   6     2829.35     2953.74     23.14 o 
  -5   4   6     5095.27     4976.74     37.87 o 
  -4   4   6     1108.34     1219.81     11.23 o 
  -3   4   6      495.72      512.52      5.74 o 
  -2   4   6     4425.64     4587.08     34.84 o 
  -1   4   6    15277.01    14607.23    122.97 o 
   0   4   6     3423.73     3250.51     26.67 o 
   1   4   6    11389.10    11300.67     84.66 o 
   2   4   6     2227.56     1986.78     17.21 o 
   3   4   6     3770.38     3742.46     31.10 o 
   4   4   6      333.82      331.49      5.97 o 
   5   4   6     1038.13     1069.08     12.16 o 
   6   4   6      878.33      852.60     12.24 o 
   7   4   6     3262.95     3411.75     42.63 o 
   8   4   6       46.34       50.58     12.45 o 
   9   4   6     1110.82     1133.37     33.95 o 
  10   4   6      137.77      139.74     24.24 o 
 -13   5   6       30.18       42.87      8.34 o 
 -12   5   6       18.43       16.64      7.26 o 
 -11   5   6      163.98      199.99      8.05 o 
 -10   5   6     1601.62     1596.82     18.62 o 
  -9   5   6      246.72      294.93      9.46 o 
  -8   5   6      192.88      222.57      6.23 o 
  -7   5   6     8076.29     7890.82     77.96 o 
  -6   5   6      906.37      931.16      9.29 o 
  -5   5   6     3710.54     3745.10     28.93 o 
  -4   5   6      193.34      226.01      4.15 o 
  -3   5   6     5232.21     5430.74     41.18 o 
  -2   5   6     6699.88     6452.10     51.59 o 
  -1   5   6      692.45      786.84      8.35 o 
   0   5   6     3414.48     3476.09     28.57 o 
   1   5   6     1902.31     1883.79     16.44 o 
   2   5   6       36.70       42.81      7.41 o 
   3   5   6      993.75      988.63     10.20 o 
   4   5   6      230.45      249.41      6.79 o 
   5   5   6     1798.51     1646.80     16.94 o 
   6   5   6      311.61      303.29     10.50 o 
   7   5   6       61.46       49.47      8.89 o 
   8   5   6     1498.01     1541.09     28.57 o 
   9   5   6      479.44      559.31     30.43 o 
  10   5   6        1.03        0.00     21.52 o 
 -12   6   6       11.96       17.19      7.56 o 
 -11   6   6      782.38      728.03     15.00 o 
 -10   6   6      166.15      217.23      7.36 o 
  -9   6   6     1014.10      992.38     13.17 o 
  -8   6   6       28.07       16.47      4.49 o 
  -7   6   6      273.89      317.30      7.09 o 
  -6   6   6    10449.26    10072.20     92.75 o 
  -5   6   6      744.14      788.15      8.30 o 
  -4   6   6      107.85      138.56      3.33 o 
  -3   6   6     3739.56     3611.89     29.57 o 
  -2   6   6      149.43      117.65      3.64 o 
  -1   6   6     5603.45     5697.66     48.99 o 
   0   6   6      347.27      361.52      5.20 o 
   1   6   6     3443.95     3185.69     26.62 o 
   2   6   6     1928.85     1994.31     17.70 o 
   3   6   6     1120.61     1176.35     12.59 o 
   4   6   6     2819.10     2879.29     26.66 o 
   5   6   6       16.32       19.03      5.29 o 
   6   6   6      248.97      219.91      8.99 o 
   7   6   6       56.54       65.65      8.19 o 
   8   6   6      185.97      209.48     11.95 o 
   9   6   6       10.20        0.00     14.16 o 
  10   6   6        3.23       22.76     22.89 o 
 -12   7   6       65.52       52.03      7.95 o 
 -11   7   6      116.00       98.28      7.18 o 
 -10   7   6      408.00      320.98      8.65 o 
  -9   7   6      316.31      309.52      8.13 o 
  -8   7   6        0.57       10.36      4.78 o 
  -7   7   6      258.94      257.26      6.58 o 
  -6   7   6        3.30        9.00      3.79 o 
  -5   7   6     1821.69     1903.15     18.04 o 
  -4   7   6       37.97       39.32      3.41 o 
  -3   7   6       24.11       24.49      2.59 o 
  -2   7   6     1732.73     1639.67     15.52 o 
  -1   7   6     6066.11     5625.04     48.52 o 
   0   7   6       27.28       16.15      2.82 o 
   1   7   6       53.46       89.63      3.32 o 
   2   7   6     2723.93     2646.43     22.83 o 
   3   7   6    13414.04    12824.44    117.47 o 
   4   7   6      144.35      159.27      5.44 o 
   5   7   6     1555.85     1621.66     20.08 o 
   6   7   6       55.76       54.53      7.50 o 
   7   7   6      142.63      124.91     10.55 o 
   8   7   6       18.31       20.27     10.39 o 
   9   7   6      629.95      731.45     25.64 o 
 -12   8   6        0.49        0.00      7.93 o 
 -11   8   6       34.41       32.03      7.65 o 
 -10   8   6      400.46      401.92     10.00 o 
  -9   8   6       78.94       92.74      6.34 o 
  -8   8   6      177.13      133.24      6.01 o 
  -7   8   6      618.67      585.60      9.61 o 
  -6   8   6     1817.39     2032.87     23.30 o 
  -5   8   6     5414.20     5474.37     51.65 o 
  -4   8   6      576.60      603.13      7.85 o 
  -3   8   6       15.05       21.99      3.52 o 
  -2   8   6     4928.31     4866.49     39.78 o 
  -1   8   6       22.55       28.14      3.13 o 
   0   8   6     1823.75     1812.75     17.31 o 
   1   8   6      729.26      665.95      9.40 o 
   2   8   6     5223.89     5007.07     44.05 o 
   3   8   6       42.52       44.60      4.46 o 
   4   8   6     6247.02     6063.21     62.68 o 
   5   8   6      399.83      405.70     11.27 o 
   6   8   6       63.88       50.83      9.19 o 
   7   8   6      925.98     1047.77     27.84 o 
   8   8   6       25.71       28.03     10.40 o 
   9   8   6       83.92      104.56     16.34 o 
 -11   9   6      115.93      100.25      7.61 o 
 -10   9   6      599.33      576.59     12.56 o 
  -9   9   6      191.07      156.27      7.13 o 
  -8   9   6     1133.68     1086.86     14.39 o 
  -7   9   6     3121.08     3165.69     31.88 o 
  -6   9   6      217.18      188.07      6.06 o 
  -5   9   6     2194.00     2223.05     30.85 o 
  -4   9   6     6156.57     6110.26     55.94 o 
  -3   9   6       11.27       22.56      6.84 o 
  -2   9   6       36.89       62.25      4.05 o 
  -1   9   6       27.41       35.38      3.41 o 
   0   9   6      979.79      952.90     10.66 o 
   1   9   6     2853.95     2719.58     26.75 o 
   2   9   6        1.08        8.13      4.10 o 
   3   9   6     1777.60     1625.07     18.02 o 
   4   9   6      701.37      732.46     12.31 o 
   5   9   6        7.79        5.22      8.71 o 
   6   9   6      117.82      110.19     10.45 o 
   7   9   6      121.13      129.90     11.47 o 
   8   9   6       12.61       15.67     11.14 o 
   9   9   6       25.75       30.70     16.58 o 
 -11  10   6       37.33       32.61      7.60 o 
 -10  10   6      538.74      576.14     17.07 o 
  -9  10   6      402.25      423.47     10.26 o 
  -8  10   6      961.41      912.25     18.09 o 
  -7  10   6      710.23      714.96     11.28 o 
  -6  10   6     2469.17     2442.35     27.99 o 
  -5  10   6      255.83      270.74      7.29 o 
  -4  10   6      609.58      629.84      8.90 o 
  -3  10   6      222.46      216.71      6.62 o 
  -2  10   6     3076.72     3063.15     30.30 o 
  -1  10   6      471.74      397.27      7.72 o 
   0  10   6      131.61      108.07      4.51 o 
   1  10   6     3092.66     3151.46     28.90 o 
   2  10   6     1219.41     1187.81     13.24 o 
   3  10   6      282.27      288.86      9.78 o 
   4  10   6      530.03      518.95     12.38 o 
   5  10   6      780.35      831.06     19.19 o 
   6  10   6       44.57       22.18     10.73 o 
   7  10   6      193.71      198.56     12.99 o 
   8  10   6      102.30      120.46     13.02 o 
 -11  11   6        7.33       12.78      7.79 o 
 -10  11   6       68.14       68.92      7.61 o 
  -9  11   6      186.64      175.90      8.00 o 
  -8  11   6      908.62      860.88     13.15 o 
  -7  11   6      457.98      424.44     13.65 o 
  -6  11   6      560.67      541.41     13.97 o 
  -5  11   6       89.80       73.84      5.48 o 
  -4  11   6       48.78       44.79      5.07 o 
  -3  11   6      178.45      194.31      5.60 o 
  -2  11   6        3.00        6.10      4.16 o 
  -1  11   6      230.71      198.65      6.04 o 
   0  11   6     3765.68     3612.47     35.59 o 
   1  11   6      284.12      285.23      7.14 o 
   2  11   6     4221.13     4394.10     46.96 o 
   3  11   6      208.33      217.60      8.61 o 
   4  11   6       24.60       28.81      9.23 o 
   5  11   6        0.78       10.67      9.56 o 
   6  11   6     2233.74     2336.59     37.73 o 
   7  11   6      117.91      108.97     12.21 o 
   8  11   6      336.38      330.81     16.52 o 
 -10  12   6       57.67       51.39      8.00 o 
  -9  12   6      746.13      800.23     17.81 o 
  -8  12   6      514.57      483.55     10.74 o 
  -7  12   6      236.07      223.92      7.82 o 
  -6  12   6      230.64      231.06      7.45 o 
  -5  12   6       28.43        9.03      6.09 o 
  -4  12   6      142.91      110.47      5.89 o 
  -3  12   6     1019.42     1017.60     13.23 o 
  -2  12   6      668.98      615.09      9.41 o 
  -1  12   6      209.99      155.43      5.56 o 
   0  12   6     1655.40     1560.06     17.95 o 
   1  12   6     4892.36     5012.63     59.65 o 
   2  12   6       43.73       30.79      6.51 o 
   3  12   6       42.02       26.25      8.45 o 
   4  12   6      468.53      495.20     15.77 o 
   5  12   6      748.09      757.03     19.58 o 
   6  12   6       21.46        9.89     10.99 o 
   7  12   6      456.46      441.45     19.55 o 
  -9  13   6        2.63        0.00      7.65 o 
  -8  13   6     1435.63     1451.02     20.74 o 
  -7  13   6      292.86      303.52     10.14 o 
  -6  13   6       21.42       16.93      7.02 o 
  -5  13   6      423.82      470.02     11.21 o 
  -4  13   6     1487.66     1569.14     18.43 o 
  -3  13   6       25.44       22.38      5.45 o 
  -2  13   6      140.71      131.32      5.70 o 
  -1  13   6      982.59     1032.67     12.88 o 
   0  13   6      116.08      119.03      7.14 o 
   1  13   6      118.94      128.20     10.47 o 
   2  13   6        3.99        0.56      8.74 o 
   3  13   6      171.08      159.42      8.94 o 
   4  13   6      162.53      179.99     11.71 o 
   5  13   6      130.61      126.11     12.08 o 
   6  13   6      138.85      133.46     12.92 o 
   7  13   6       11.90       16.17     12.36 o 
  -9  14   6      362.25      394.12     12.38 o 
  -8  14   6       71.93       87.57      9.21 o 
  -7  14   6      418.98      425.95     11.09 o 
  -6  14   6       31.84       24.04      7.25 o 
  -5  14   6      801.33      864.20     13.47 o 
  -4  14   6     1377.43     1272.03     16.61 o 
  -3  14   6      582.18      647.36     11.33 o 
  -2  14   6      188.40      161.79      6.51 o 
  -1  14   6       57.51       51.28      7.13 o 
   0  14   6       82.42      104.01      7.54 o 
   1  14   6        0.25        1.78      8.57 o 
   2  14   6      597.05      628.69     17.03 o 
   3  14   6       37.31       34.92     13.39 o 
   4  14   6      641.85      678.97     24.01 o 
   5  14   6      184.99      181.90     13.11 o 
   6  14   6      422.06      460.25     17.68 o 
  -8  15   6        2.12        0.00      8.15 o 
  -7  15   6        4.68        5.93      7.66 o 
  -6  15   6       35.05       26.20      7.60 o 
  -5  15   6      168.57      192.55     12.11 o 
  -4  15   6        1.09        6.13      7.04 o 
  -3  15   6      893.37      863.61     17.06 o 
  -2  15   6      214.63      260.24     10.63 o 
  -1  15   6      191.76      233.57      9.34 o 
   0  15   6       15.50       10.02      8.34 o 
   1  15   6       68.14       30.26     11.45 o 
   2  15   6      509.72      587.47     17.66 o 
   3  15   6      802.66      866.16     48.57 o 
   4  15   6       43.59       55.44     15.15 o 
   5  15   6     1151.13     1335.63     48.21 o 
  -7  16   6       33.98       23.51      9.13 o 
  -6  16   6      397.59      461.50     13.52 o 
  -5  16   6        1.94        0.36      8.34 o 
  -4  16   6      273.75      248.51     11.69 o 
  -3  16   6      617.69      632.76     15.94 o 
  -2  16   6      285.51      310.49     13.05 o 
  -1  16   6       19.16       34.23      9.49 o 
   0  16   6      237.13      216.86     11.12 o 
   1  16   6      238.12      221.80     12.89 o 
   2  16   6      119.26      145.44     16.16 o 
   3  16   6      266.59      296.70     19.19 o 
   4  16   6      486.12      560.61     35.53 o 
  -5  17   6      479.58      544.66     16.50 o 
  -4  17   6       34.76       28.84     10.48 o 
  -3  17   6       10.01        8.55     10.17 o 
  -2  17   6      270.67      310.21     14.33 o 
  -1  17   6      335.74      309.97     19.09 o 
   0  17   6        0.40        9.10     11.25 o 
   1  17   6      119.94       93.96     15.77 o 
   2  17   6       12.10        6.95     18.09 o 
   3  17   6       40.01       51.89     17.16 o 
  -3  18   6       37.41       41.73     12.77 o 
  -2  18   6       10.38       25.57     12.20 o 
  -1  18   6      611.40      733.98     21.47 o 
   0  18   6       84.03      104.16     13.02 o 
 -13   0   7      127.85      113.52     12.40 o 
 -11   0   7     1459.71     1346.49     45.27 o 
  -9   0   7        4.43        7.16      5.69 o 
  -7   0   7      147.49      153.07      6.87 o 
  -5   0   7        9.56        9.11      3.58 o 
  -3   0   7    26729.42    27415.02    309.43 o 
  -1   0   7    14963.55    14435.83    188.24 o 
   1   0   7    23242.15    22279.94    289.88 o 
   3   0   7      780.93      737.94     11.49 o 
   5   0   7     2539.38     2551.93     46.12 o 
   7   0   7       53.02       40.96     10.43 o 
   9   0   7      639.20      724.54     34.72 o 
 -13   1   7       40.59       31.76      8.22 o 
 -12   1   7      871.94      858.73     16.88 o 
 -11   1   7      205.78      204.73      6.57 o 
 -10   1   7      998.63     1006.51     13.31 o 
  -9   1   7     1332.56     1322.83     14.98 o 
  -8   1   7     3305.05     3371.10     30.13 o 
  -7   1   7      807.83      810.59      8.53 o 
  -6   1   7      239.42      233.30      5.48 o 
  -5   1   7      316.57      326.24      5.55 o 
  -4   1   7     4355.52     4221.57     37.34 o 
  -3   1   7     2095.24     2005.25     14.87 o 
  -2   1   7    17544.49    18070.28    157.17 o 
  -1   1   7     1082.03     1127.09     11.18 o 
   0   1   7     1519.71     1347.38     24.74 o 
   1   1   7      669.67      663.13      7.98 o 
   2   1   7     9630.84     9246.04     73.69 o 
   3   1   7      171.76      187.77      4.33 o 
   4   1   7     1754.73     1865.46     19.47 o 
   5   1   7      537.55      527.42     10.07 o 
   6   1   7     1564.21     1500.15     22.02 o 
   7   1   7      247.40      249.02     11.43 o 
   8   1   7        6.86        5.87     12.33 o 
   9   1   7      103.67      155.77     15.74 o 
  10   1   7      712.21      822.46     27.00 o 
 -13   2   7      183.76      214.02      9.25 o 
 -12   2   7      192.02      191.48      8.23 o 
 -11   2   7     1238.75     1300.84     19.49 o 
 -10   2   7     1054.04     1016.66     13.17 o 
  -9   2   7     2257.96     2187.14     20.95 o 
  -8   2   7      879.19      843.63      9.83 o 
  -7   2   7     2134.39     2110.57     22.25 o 
  -6   2   7      117.09      145.03      3.31 o 
  -5   2   7      172.13      209.43      3.67 o 
  -4   2   7      725.82      746.08      7.28 o 
  -3   2   7     2426.78     2422.08     18.84 o 
  -2   2   7      268.50      298.81      3.72 o 
  -1   2   7       65.48       92.09      5.94 o 
   0   2   7     2216.90     2098.97     27.43 o 
   1   2   7     4920.66     5092.62     44.24 o 
   2   2   7      277.78      299.29      7.62 o 
   3   2   7     1287.61     1191.94     11.51 o 
   4   2   7     1367.53     1285.41     19.56 o 
   5   2   7      408.35      417.90      9.22 o 
   6   2   7       43.31       49.39      7.26 o 
   7   2   7     1993.53     2066.97     33.38 o 
   8   2   7       73.65       91.17     14.21 o 
   9   2   7        4.36       20.57     13.76 o 
  10   2   7      619.74      671.12     25.13 o 
 -13   3   7       29.00       17.15      7.79 o 
 -12   3   7     1378.49     1451.39     28.01 o 
 -11   3   7       20.10        0.95      6.64 o 
 -10   3   7       55.83       64.70      5.67 o 
  -9   3   7     1555.16     1470.16     15.32 o 
  -8   3   7     3081.77     3010.95     27.33 o 
  -7   3   7      489.34      539.98      7.05 o 
  -6   3   7      517.07      411.38      5.22 o 
  -5   3   7     1150.98     1156.30     10.57 o 
  -4   3   7     2117.30     2182.81     18.36 o 
  -3   3   7      145.03      143.43      2.87 o 
  -2   3   7     2353.42     2364.60     21.77 o 
  -1   3   7    11641.39    11711.47     92.57 o 
   0   3   7     4830.84     4737.05     44.52 o 
   1   3   7    10517.67    10291.06     87.94 o 
   2   3   7      321.33      253.66      4.56 o 
   3   3   7       95.06      107.40      3.72 o 
   4   3   7     1300.71     1174.98     15.27 o 
   5   3   7     1907.92     1954.70     23.12 o 
   6   3   7      562.41      563.05     19.95 o 
   7   3   7     1710.16     1760.69     34.99 o 
   8   3   7      499.64      529.33     17.26 o 
   9   3   7      549.69      573.19     23.39 o 
  10   3   7        8.27        0.00     14.61 o 
 -13   4   7       58.36       76.12      8.49 o 
 -12   4   7      151.39      135.54      8.02 o 
 -11   4   7      621.91      619.73     12.80 o 
 -10   4   7      289.65      247.05      7.32 o 
  -9   4   7      419.10      405.40      8.20 o 
  -8   4   7     1466.86     1460.18     16.11 o 
  -7   4   7      247.15      224.24      4.58 o 
  -6   4   7     4746.86     4900.55     39.77 o 
  -5   4   7     5326.11     5542.29     42.12 o 
  -4   4   7     3358.80     3234.61     26.61 o 
  -3   4   7     7345.51     7357.16     55.39 o 
  -2   4   7     5593.16     5723.02     43.33 o 
  -1   4   7     1021.44     1114.26     10.94 o 
   0   4   7    21572.71    21731.95    182.50 o 
   1   4   7     2329.34     2347.69     21.32 o 
   2   4   7     4297.95     4450.93     38.97 o 
   3   4   7        0.53        5.76      4.01 o 
   4   4   7     1217.84     1128.84     15.07 o 
   5   4   7      529.31      490.14      9.96 o 
   6   4   7     1445.53     1400.79     21.04 o 
   7   4   7      650.07      656.54     18.20 o 
   8   4   7     1870.66     1953.05     36.86 o 
   9   4   7      376.93      453.92     24.32 o 
 -13   5   7      144.71      129.01     11.57 o 
 -12   5   7       11.98       24.19      7.30 o 
 -11   5   7      773.66      822.10     13.67 o 
 -10   5   7       44.34       32.47      5.50 o 
  -9   5   7      562.54      524.54      9.34 o 
  -8   5   7       40.84       44.55      4.35 o 
  -7   5   7      872.82      902.37     12.14 o 
  -6   5   7     4412.99     4356.74     31.80 o 
  -5   5   7      428.23      413.96      5.74 o 
  -4   5   7       14.37       23.38      2.47 o 
  -3   5   7      136.66      120.06      2.82 o 
  -2   5   7    10956.35    11183.84    100.60 o 
  -1   5   7     9283.74     9249.15     78.56 o 
   0   5   7      946.06      830.57      8.99 o 
   1   5   7      474.45      481.46      6.58 o 
   2   5   7     2112.13     1945.10     19.81 o 
   3   5   7        1.75       13.21      8.72 o 
   4   5   7      182.75      182.25      6.27 o 
   5   5   7      296.56      265.77      8.05 o 
   6   5   7        0.38        0.00      7.19 o 
   7   5   7      260.71      241.95     12.19 o 
   8   5   7      286.00      353.88     18.41 o 
   9   5   7      319.72      306.83     25.81 o 
 -12   6   7       32.36       34.94      8.56 o 
 -11   6   7       14.42       15.67      6.70 o 
 -10   6   7     2486.35     2534.61     46.24 o 
  -9   6   7      485.36      530.16      9.69 o 
  -8   6   7      283.13      266.60      6.96 o 
  -7   6   7      357.58      329.62      8.55 o 
  -6   6   7      852.56      846.80     13.09 o 
  -5   6   7     6861.80     6853.30     74.20 o 
  -4   6   7      878.61      848.67      8.64 o 
  -3   6   7      135.18      168.78      4.31 o 
  -2   6   7      937.45      936.10      9.90 o 
  -1   6   7      495.55      577.67      7.16 o 
   0   6   7       28.94       27.47      2.86 o 
   1   6   7     1558.88     1442.69     14.29 o 
   2   6   7      195.18      227.88      5.90 o 
   3   6   7     3332.53     3162.70     34.46 o 
   4   6   7        1.44        2.97      4.90 o 
   5   6   7      428.65      463.77     11.93 o 
   6   6   7     1241.65     1306.35     20.43 o 
   7   6   7       40.75       67.03     10.60 o 
   8   6   7      265.43      294.53     17.69 o 
   9   6   7       37.15       28.85     15.31 o 
 -12   7   7       43.18       41.45      7.85 o 
 -11   7   7       63.45       63.72      7.00 o 
 -10   7   7       26.02       20.53      5.99 o 
  -9   7   7      490.55      449.61      9.32 o 
  -8   7   7     2840.28     2814.54     28.62 o 
  -7   7   7      346.07      284.84      7.07 o 
  -6   7   7     3725.95     3794.98     36.69 o 
  -5   7   7        3.11        7.64      4.25 o 
  -4   7   7     3925.07     3896.82     37.27 o 
  -3   7   7       46.12       82.33      3.42 o 
  -2   7   7     5534.62     5550.78     47.99 o 
  -1   7   7      829.92      867.77     11.02 o 
   0   7   7      122.43      141.91      4.80 o 
   1   7   7       44.68       62.74      4.12 o 
   2   7   7     3797.98     3674.06     33.03 o 
   3   7   7      104.21      154.08      6.12 o 
   4   7   7    10811.06    10785.94    109.93 o 
   5   7   7      324.20      306.08     10.55 o 
   6   7   7       66.16       63.61      8.31 o 
   7   7   7       28.41       17.71     12.74 o 
   8   7   7      384.28      430.00     22.40 o 
   9   7   7      234.05      267.96     18.65 o 
 -12   8   7      135.74      124.24      8.76 o 
 -11   8   7       31.11       19.52      6.83 o 
 -10   8   7       22.65       30.59      6.30 o 
  -9   8   7      837.09      775.58     12.02 o 
  -8   8   7       85.44       96.73      5.81 o 
  -7   8   7       20.52       31.98      4.77 o 
  -6   8   7       38.66       56.70      4.74 o 
  -5   8   7     7978.56     7889.33     73.34 o 
  -4   8   7     2279.85     2337.10     23.56 o 
  -3   8   7     2099.09     2182.24     20.62 o 
  -2   8   7      433.58      465.32      6.98 o 
  -1   8   7      600.25      590.03      7.33 o 
   0   8   7     5654.70     5576.58     48.51 o 
   1   8   7        0.13        3.84      3.50 o 
   2   8   7      100.34      113.87      5.19 o 
   3   8   7     8660.41     8253.14     84.86 o 
   4   8   7       13.58       32.03      6.90 o 
   5   8   7     1555.62     1524.23     22.82 o 
   6   8   7      423.87      435.65     15.23 o 
   7   8   7       32.87       20.19     10.21 o 
   8   8   7        5.35        3.78     14.83 o 
 -11   9   7      385.13      388.06     19.60 o 
 -10   9   7       77.54       58.42      9.26 o 
  -9   9   7       19.51       25.74      6.12 o 
  -8   9   7       58.32       67.17      5.98 o 
  -7   9   7      850.94      888.23     12.33 o 
  -6   9   7     1865.44     1865.75     20.16 o 
  -5   9   7     2493.03     2490.65     28.95 o 
  -4   9   7      916.73      941.95     11.88 o 
  -3   9   7     1309.21     1296.96     16.65 o 
  -2   9   7     1730.12     1703.32     18.16 o 
  -1   9   7       63.15       84.00      3.82 o 
   0   9   7      152.50      142.09      4.66 o 
   1   9   7      263.06      297.89      8.87 o 
   2   9   7      124.15      123.13      4.93 o 
   3   9   7      743.90      803.18     12.70 o 
   4   9   7      781.43      718.85     14.41 o 
   5   9   7        2.20        8.67      9.12 o 
   6   9   7        2.66        0.00     10.01 o 
   7   9   7        9.06        0.00     10.71 o 
   8   9   7       14.73       24.56     15.49 o 
 -11  10   7       11.59       27.88      7.47 o 
 -10  10   7        0.26        0.00      6.75 o 
  -9  10   7        2.68        0.17      6.89 o 
  -8  10   7      596.73      602.35     12.19 o 
  -7  10   7      483.16      500.72      9.67 o 
  -6  10   7     1256.11     1230.48     15.08 o 
  -5  10   7     1938.60     1829.83     19.87 o 
  -4  10   7      203.75      209.94      5.69 o 
  -3  10   7     1429.68     1356.76     15.52 o 
  -2  10   7      848.18      830.28     11.11 o 
  -1  10   7        7.85       12.70      3.98 o 
   0  10   7      290.03      242.25      5.85 o 
   1  10   7      100.56       82.27      4.65 o 
   2  10   7     1580.82     1634.45     20.33 o 
   3  10   7       85.78       90.67      8.75 o 
   4  10   7       31.97       46.42      9.01 o 
   5  10   7      383.27      395.03     15.45 o 
   6  10   7      420.29      486.35     16.77 o 
   7  10   7       10.39        9.10     11.11 o 
   8  10   7      179.34      193.78     18.82 o 
 -11  11   7       36.51       33.90      7.99 o 
 -10  11   7       43.52       39.39      7.37 o 
  -9  11   7      303.05      300.80      9.21 o 
  -8  11   7        3.86        4.42      6.13 o 
  -7  11   7     1390.16     1370.54     16.91 o 
  -6  11   7       12.26       10.00      5.56 o 
  -5  11   7     1191.83     1113.29     14.22 o 
  -4  11   7      242.23      256.45      8.92 o 
  -3  11   7     1118.60     1190.74     13.36 o 
  -2  11   7      287.80      251.27      6.92 o 
  -1  11   7     1162.25     1072.48     12.52 o 
   0  11   7      229.21      186.66      6.09 o 
   1  11   7     5514.33     5380.95     63.45 o 
   2  11   7        9.84       16.88      7.59 o 
   3  11   7      805.43      873.26     19.18 o 
   4  11   7      113.18       93.18     10.06 o 
   5  11   7     1610.87     1715.46     30.22 o 
   6  11   7        8.87        0.00     10.93 o 
   7  11   7     1533.12     1605.92     49.65 o 
 -10  12   7        2.43        0.00      7.56 o 
  -9  12   7      352.91      306.10      9.57 o 
  -8  12   7      491.30      503.10     11.31 o 
  -7  12   7      342.57      343.65      9.35 o 
  -6  12   7     1491.88     1449.60     18.92 o 
  -5  12   7       57.18       54.63      6.05 o 
  -4  12   7      424.75      455.01      9.38 o 
  -3  12   7       76.79       80.27      5.22 o 
  -2  12   7      473.01      497.79      9.54 o 
  -1  12   7      881.59      927.24     13.15 o 
   0  12   7     1346.61     1294.04     15.97 o 
   1  12   7       80.16       57.19      7.21 o 
   2  12   7      335.00      385.85     11.86 o 
   3  12   7     1222.56     1258.40     30.02 o 
   4  12   7       14.41       14.29      9.96 o 
   5  12   7      116.00      109.18     11.72 o 
   6  12   7     1262.76     1261.94     26.01 o 
   7  12   7       99.31      106.53     15.13 o 
  -9  13   7      197.36      225.70     10.27 o 
  -8  13   7     1120.93     1128.12     18.04 o 
  -7  13   7      219.24      227.98      8.33 o 
  -6  13   7        5.14        7.26      6.37 o 
  -5  13   7       74.66       76.42      6.64 o 
  -4  13   7      134.40      133.84      6.77 o 
  -3  13   7     1569.61     1675.04     19.30 o 
  -2  13   7      115.41      167.27      6.24 o 
  -1  13   7       27.58       43.29      5.57 o 
   0  13   7        4.80        0.02      7.01 o 
   1  13   7       21.56       18.44      9.50 o 
   2  13   7        3.79        0.00     13.15 o 
   3  13   7      202.32      235.48     12.13 o 
   4  13   7        8.07        5.58     10.60 o 
   5  13   7       29.11       11.08     11.42 o 
   6  13   7      408.89      455.94     17.69 o 
  -9  14   7       38.97       42.22      8.40 o 
  -8  14   7      104.94      117.84      8.43 o 
  -7  14   7        2.91        6.59      7.21 o 
  -6  14   7        0.03        1.08      6.79 o 
  -5  14   7      281.87      281.92      8.63 o 
  -4  14   7      582.24      641.78     11.58 o 
  -3  14   7     1217.29     1154.92     15.36 o 
  -2  14   7        6.01        5.66      5.57 o 
  -1  14   7      553.76      495.15     11.97 o 
   0  14   7      553.22      678.91     13.49 o 
   1  14   7      562.27      523.84     32.30 o 
   2  14   7       64.80       98.64     14.45 o 
   3  14   7      117.60      122.09     15.35 o 
   4  14   7       36.45       49.48     14.32 o 
   5  14   7      835.67      914.78     23.48 o 
  -8  15   7       31.80       34.47      8.15 o 
  -7  15   7      675.23      723.78     14.90 o 
  -6  15   7       21.11       27.38      7.59 o 
  -5  15   7        1.11        0.00      7.07 o 
  -4  15   7     1212.64     1256.95     16.98 o 
  -3  15   7       18.12        8.25      8.72 o 
  -2  15   7     1106.77     1042.42     19.76 o 
  -1  15   7       79.79       65.30      7.98 o 
   0  15   7       13.67       17.61     10.48 o 
   1  15   7       25.01       17.65     24.99 o 
   2  15   7     1015.14      961.68     49.08 o 
   3  15   7      290.27      317.79     18.97 o 
   4  15   7      920.88     1044.29     29.89 o 
  -6  16   7      293.77      297.26     12.81 o 
  -5  16   7      210.68      238.86     10.41 o 
  -4  16   7       93.91       81.60     10.40 o 
  -3  16   7      546.23      571.29     19.30 o 
  -2  16   7        1.73        9.59      9.13 o 
  -1  16   7       11.99        8.95      8.21 o 
   0  16   7       23.31       25.76     11.63 o 
   1  16   7       63.06       33.77     14.75 o 
   2  16   7      399.15      466.07     22.26 o 
   3  16   7      210.48      239.79     19.19 o 
  -5  17   7        3.08        8.77     10.60 o 
  -4  17   7        0.74        3.70     13.06 o 
  -3  17   7        2.14        6.49     10.27 o 
  -2  17   7        1.42        5.14      9.58 o 
  -1  17   7      161.00      187.76     16.77 o 
   0  17   7      266.22      232.95     17.31 o 
   1  17   7       55.50       44.73     15.53 o 
   2  17   7       46.90       59.46     16.06 o 
 -12   0   8      133.52       87.46     10.71 o 
 -10   0   8     6687.18     6910.37     79.08 o 
  -8   0   8      327.48      302.31      8.11 o 
  -6   0   8     2951.15     3011.02     41.05 o 
  -4   0   8     4993.80     4719.78     53.68 o 
  -2   0   8    17568.76    18004.08    200.49 o 
   0   0   8       12.10        0.33      5.48 o 
   2   0   8    20289.83    19647.34    313.88 o 
   4   0   8     3375.73     3369.64     58.72 o 
   6   0   8       34.89       52.98     10.16 o 
   8   0   8        1.92        4.66     18.75 o 
 -13   1   8        0.31        7.44     13.78 o 
 -12   1   8      118.65      138.25      7.50 o 
 -11   1   8     1955.84     1933.79     19.83 o 
 -10   1   8      570.23      582.42     11.91 o 
  -9   1   8      192.07      187.68      5.66 o 
  -8   1   8       60.82       65.47      3.76 o 
  -7   1   8     4122.19     4037.27     33.09 o 
  -6   1   8     1264.56     1127.74     12.37 o 
  -5   1   8      696.69      685.50      7.85 o 
  -4   1   8     1090.90     1016.13      9.56 o 
  -3   1   8     2983.73     3183.18     23.26 o 
  -2   1   8     3073.87     2902.59     27.70 o 
  -1   1   8    12575.63    12527.16    114.68 o 
   0   1   8       70.84       87.71      4.70 o 
   1   1   8     7579.31     7424.87     75.39 o 
   2   1   8        9.14       29.43      4.82 o 
   3   1   8     5832.56     5640.55     66.32 o 
   4   1   8     2912.80     2816.56     35.55 o 
   5   1   8       96.91       90.11      9.79 o 
   6   1   8      189.38      202.66      8.88 o 
   7   1   8      142.55      125.55     10.63 o 
   8   1   8       39.53       62.17     14.15 o 
   9   1   8        6.39       30.68     20.58 o 
 -13   2   8       15.72       12.38      8.87 o 
 -12   2   8      434.92      441.48     10.95 o 
 -11   2   8        4.93        0.00      5.91 o 
 -10   2   8      611.93      605.07     13.12 o 
  -9   2   8     1879.14     1960.62     19.08 o 
  -8   2   8     1933.79     1946.75     18.55 o 
  -7   2   8        2.01       12.35      6.02 o 
  -6   2   8      743.33      685.49      7.32 o 
  -5   2   8        9.66        9.01      2.06 o 
  -4   2   8     5639.92     5784.52     43.72 o 
  -3   2   8       18.61       14.80      1.86 o 
  -2   2   8     3645.56     3528.05     32.10 o 
  -1   2   8        4.48       15.43      2.76 o 
   0   2   8     1662.70     1602.72     24.70 o 
   1   2   8     1406.76     1401.50     19.03 o 
   2   2   8       72.90       67.56      3.91 o 
   3   2   8     1204.89     1107.45     16.82 o 
   4   2   8      334.10      306.80      9.70 o 
   5   2   8        2.98       10.77      6.10 o 
   6   2   8     1100.65     1098.43     18.29 o 
   7   2   8       93.23       91.15     10.50 o 
   8   2   8     1041.26     1101.82     29.14 o 
   9   2   8      745.69      893.07     27.56 o 
 -13   3   8       44.92       33.95      7.73 o 
 -12   3   8       58.81       45.99      8.59 o 
 -11   3   8      251.19      260.23      8.47 o 
 -10   3   8      290.88      279.47     11.50 o 
  -9   3   8       76.09       75.96      4.68 o 
  -8   3   8     2461.03     2386.18     22.24 o 
  -7   3   8     4773.17     4689.17     38.27 o 
  -6   3   8     4100.27     4333.87     35.40 o 
  -5   3   8     6950.93     7085.62     56.74 o 
  -4   3   8      224.84      259.77      4.91 o 
  -3   3   8      436.66      448.34      6.06 o 
  -2   3   8     3386.04     3485.93     30.06 o 
  -1   3   8     1753.11     1738.23     16.38 o 
   0   3   8    14980.85    14706.65    147.24 o 
   1   3   8      397.93      347.50      6.86 o 
   2   3   8     2043.66     1966.82     22.26 o 
   3   3   8      626.61      666.19     10.66 o 
   4   3   8      592.27      590.15     22.03 o 
   5   3   8      897.87      870.93     15.69 o 
   6   3   8      704.82      726.13     17.88 o 
   7   3   8     1441.00     1512.37     27.46 o 
   8   3   8      177.15      171.75     14.64 o 
   9   3   8       22.75       35.11     14.82 o 
 -13   4   8      372.92      367.66     14.54 o 
 -12   4   8       25.97       24.87      7.20 o 
 -11   4   8       15.00        9.44      6.14 o 
 -10   4   8      362.19      341.01      8.28 o 
  -9   4   8     1495.07     1387.72     17.96 o 
  -8   4   8        6.04       15.13      4.09 o 
  -7   4   8     6733.56     6235.89     50.31 o 
  -6   4   8      436.38      424.05      5.78 o 
  -5   4   8      292.81      309.85      5.02 o 
  -4   4   8     2120.81     2091.28     16.85 o 
  -3   4   8      401.66      423.70      5.08 o 
  -2   4   8     5466.28     5395.98     59.30 o 
  -1   4   8    11738.21    11495.92     97.33 o 
   0   4   8       11.37       15.85      3.11 o 
   1   4   8     9061.62     9199.48     93.28 o 
   2   4   8     4404.53     4249.82     44.68 o 
   3   4   8       35.19       23.85      4.53 o 
   4   4   8      133.69      126.83      7.19 o 
   5   4   8     2120.50     2152.35     29.02 o 
   6   4   8       30.88       45.63      9.50 o 
   7   4   8     1185.15     1122.43     23.31 o 
   8   4   8        0.16        0.00     10.57 o 
   9   4   8       59.07       42.92     15.13 o 
 -12   5   8       21.39        5.07      6.98 o 
 -11   5   8      374.39      350.97      9.84 o 
 -10   5   8      317.72      327.18     11.05 o 
  -9   5   8      457.05      473.24      9.88 o 
  -8   5   8     2266.55     2153.27     24.26 o 
  -7   5   8      620.93      645.74      9.03 o 
  -6   5   8       44.22       52.61      3.01 o 
  -5   5   8      963.89      951.92     10.28 o 
  -4   5   8      622.58      636.87      7.11 o 
  -3   5   8       62.08       92.56      2.92 o 
  -2   5   8     2497.04     2396.52     20.35 o 
  -1   5   8     1302.67     1317.15     12.98 o 
   0   5   8     1922.62     1969.37     20.28 o 
   1   5   8     2914.30     2722.21     29.60 o 
   2   5   8     4047.47     3813.46     40.59 o 
   3   5   8      846.27      777.93     14.60 o 
   4   5   8      677.77      735.10     11.98 o 
   5   5   8     1885.96     1864.53     32.37 o 
   6   5   8       69.77      115.05     10.51 o 
   7   5   8      551.75      629.55     18.55 o 
   8   5   8      565.06      612.27     18.68 o 
   9   5   8       64.19       73.46     23.65 o 
 -12   6   8      293.43      333.93     10.38 o 
 -11   6   8      216.23      249.86      9.01 o 
 -10   6   8      347.85      298.58      8.29 o 
  -9   6   8      235.44      205.57      7.26 o 
  -8   6   8      630.83      633.44      9.61 o 
  -7   6   8        3.72        3.36      3.91 o 
  -6   6   8     1083.01     1027.20     13.62 o 
  -5   6   8     1818.16     1627.87     17.14 o 
  -4   6   8     1792.77     1811.30     17.20 o 
  -3   6   8     3096.29     3112.18     27.78 o 
  -2   6   8      448.74      412.57      6.21 o 
  -1   6   8      403.85      382.41      6.12 o 
   0   6   8        6.75       20.95      8.41 o 
   1   6   8      494.82      531.32      8.55 o 
   2   6   8      456.83      403.90      8.79 o 
   3   6   8      418.85      383.53      9.09 o 
   4   6   8     2077.56     2092.44     27.20 o 
   5   6   8      561.61      574.98     17.83 o 
   6   6   8      922.32      976.72     21.23 o 
   7   6   8        4.53        1.14     10.25 o 
   8   6   8      140.44      168.99     16.58 o 
 -12   7   8       27.25        6.79      7.73 o 
 -11   7   8      106.18      119.37      7.30 o 
 -10   7   8      205.89      215.87      7.50 o 
  -9   7   8      855.89      886.93     12.60 o 
  -8   7   8      205.03      205.01      6.72 o 
  -7   7   8      179.15      176.43      5.68 o 
  -6   7   8      336.14      304.89      6.99 o 
  -5   7   8     6751.96     6785.98     63.46 o 
  -4   7   8        0.16       14.24      3.62 o 
  -3   7   8    13578.94    13448.84    113.88 o 
  -2   7   8     1515.05     1493.25     14.75 o 
  -1   7   8      642.32      593.02      7.78 o 
   0   7   8      152.43      194.08      5.66 o 
   1   7   8       20.42       13.55      4.04 o 
   2   7   8      310.56      262.02      8.38 o 
   3   7   8     6140.17     6221.50     64.91 o 
   4   7   8       48.30       35.21      5.99 o 
   5   7   8     1291.18     1252.45     28.87 o 
   6   7   8       39.99       32.16     10.38 o 
   7   7   8       15.78        2.10     13.82 o 
   8   7   8       80.42       67.24     16.15 o 
 -12   8   8      403.43      389.88     11.41 o 
 -11   8   8      329.29      344.52      9.72 o 
 -10   8   8       64.37       43.57      6.32 o 
  -9   8   8      320.45      262.95      7.85 o 
  -8   8   8     1368.91     1282.14     20.62 o 
  -7   8   8        2.74        6.20      4.65 o 
  -6   8   8     1276.49     1210.07     14.18 o 
  -5   8   8       50.09       81.86      4.88 o 
  -4   8   8     8451.04     8251.36     76.73 o 
  -3   8   8       38.11       43.63      4.04 o 
  -2   8   8      908.57      918.82     10.48 o 
  -1   8   8      328.30      337.80      8.11 o 
   0   8   8      290.21      276.31      7.01 o 
   1   8   8      970.74     1115.31     14.78 o 
   2   8   8      894.21      803.37     12.51 o 
   3   8   8      751.56      806.37     13.14 o 
   4   8   8     3021.82     2932.11     37.35 o 
   5   8   8      883.90      881.35     16.78 o 
   6   8   8      129.54      110.39     14.33 o 
   7   8   8       99.57      125.18     17.24 o 
   8   8   8      557.48      581.10     38.92 o 
 -11   9   8        9.96        3.74      7.19 o 
 -10   9   8       91.03      102.64      7.26 o 
  -9   9   8        8.69       20.23      5.99 o 
  -8   9   8       50.94       33.97      5.72 o 
  -7   9   8      115.60       82.63      5.58 o 
  -6   9   8       95.44       80.90      5.28 o 
  -5   9   8     2210.33     2069.08     21.67 o 
  -4   9   8       17.54       16.59      4.26 o 
  -3   9   8      634.37      656.65      9.56 o 
  -2   9   8      244.33      284.27      6.84 o 
  -1   9   8       35.87       27.14      3.86 o 
   0   9   8     2325.56     2425.71     24.99 o 
   1   9   8      113.34       97.74      5.39 o 
   2   9   8      406.84      359.40      8.72 o 
   3   9   8        0.78        6.38      6.29 o 
   4   9   8      894.13     1009.30     26.37 o 
   5   9   8     1232.55     1176.59     25.11 o 
   6   9   8      185.55      152.34     16.44 o 
   7   9   8      113.31      122.34     16.93 o 
   8   9   8      214.13      265.70     20.84 o 
 -11  10   8       79.81       72.46      8.63 o 
 -10  10   8        8.01       14.87      6.82 o 
  -9  10   8       10.06       26.71      6.47 o 
  -8  10   8       92.53      107.16      7.16 o 
  -7  10   8     1146.43     1172.78     15.03 o 
  -6  10   8        0.62        0.58      5.10 o 
  -5  10   8      911.66      914.61     13.99 o 
  -4  10   8      137.59      132.42      5.55 o 
  -3  10   8     1008.46     1092.22     13.52 o 
  -2  10   8      820.37      736.83     12.57 o 
  -1  10   8      829.06      809.55     11.19 o 
   0  10   8      312.21      330.21      8.31 o 
   1  10   8      292.48      242.92      7.00 o 
   2  10   8     1060.68      979.44     14.80 o 
   3  10   8      745.47      800.40     15.52 o 
   4  10   8      451.94      442.48     15.07 o 
   5  10   8       28.52       17.94     10.27 o 
   6  10   8      303.49      317.01     36.16 o 
   7  10   8      952.05     1157.61     59.83 o 
 -10  11   8       14.91       16.89      7.20 o 
  -9  11   8       36.26       31.46      6.97 o 
  -8  11   8      290.45      295.03      8.92 o 
  -7  11   8      294.86      257.08      8.00 o 
  -6  11   8     4222.63     4220.46     47.01 o 
  -5  11   8      589.36      582.39     12.71 o 
  -4  11   8       14.96        9.82      5.09 o 
  -3  11   8        8.83        9.85      4.91 o 
  -2  11   8     3938.29     3997.49     42.28 o 
  -1  11   8       26.36       51.93      5.30 o 
   0  11   8     4394.05     4207.10     45.58 o 
   1  11   8      194.83      166.35      6.09 o 
   2  11   8      175.03      181.58      7.51 o 
   3  11   8        1.05       10.63      9.15 o 
   4  11   8       18.33       14.47     10.00 o 
   5  11   8      518.46      498.82     17.52 o 
   6  11   8     1303.88     1344.67     34.63 o 
   7  11   8       11.13       24.57     16.26 o 
 -10  12   8        2.70        5.43      7.68 o 
  -9  12   8      321.85      325.87     11.05 o 
  -8  12   8      487.24      497.81     12.56 o 
  -7  12   8      652.56      590.37     11.30 o 
  -6  12   8        0.23        0.06      6.34 o 
  -5  12   8     1295.74     1279.47     18.72 o 
  -4  12   8      757.04      694.18     12.37 o 
  -3  12   8     1313.70     1410.78     15.63 o 
  -2  12   8       78.75       94.87      5.88 o 
  -1  12   8     1101.67     1108.75     16.79 o 
   0  12   8       93.77       85.14      6.85 o 
   1  12   8      128.31       98.06      9.39 o 
   2  12   8      278.24      302.75     12.96 o 
   3  12   8      284.23      334.80     13.79 o 
   4  12   8      279.38      295.43     13.48 o 
   5  12   8       83.89       53.17     11.60 o 
   6  12   8      229.48      258.50     19.19 o 
  -9  13   8       28.91       19.69      7.76 o 
  -8  13   8       36.43       44.05      7.63 o 
  -7  13   8       30.69       27.23      6.89 o 
  -6  13   8      167.05      148.17      7.48 o 
  -5  13   8       12.08        6.35      6.23 o 
  -4  13   8      132.44      153.46      7.08 o 
  -3  13   8       33.17       41.70      5.84 o 
  -2  13   8      111.95      134.57      6.22 o 
  -1  13   8      884.56      801.67     13.91 o 
   0  13   8        5.58       19.14      9.08 o 
   1  13   8      144.53      120.15     13.14 o 
   2  13   8       80.31       96.16     13.65 o 
   3  13   8       62.55       45.26     13.91 o 
   4  13   8      621.60      741.46     24.48 o 
   5  13   8      231.28      293.07     14.71 o 
  -8  14   8       30.85       29.63      8.05 o 
  -7  14   8       52.31       43.97      7.74 o 
  -6  14   8       41.94       38.78      7.45 o 
  -5  14   8       26.03       28.19      6.87 o 
  -4  14   8     1101.44     1223.16     16.40 o 
  -3  14   8        4.50       15.17      6.36 o 
  -2  14   8      645.57      593.33     14.18 o 
  -1  14   8       17.78       11.16      8.11 o 
   0  14   8        9.39       11.82      9.67 o 
   1  14   8       29.73       53.97     11.01 o 
   2  14   8      671.60      640.97     37.95 o 
   3  14   8      461.68      488.27     21.74 o 
   4  14   8      397.10      397.15     25.14 o 
  -7  15   8       57.64       71.90      8.36 o 
  -6  15   8       95.59       87.76      8.16 o 
  -5  15   8      591.46      654.37     12.66 o 
  -4  15   8       92.70       79.84      7.48 o 
  -3  15   8     1179.09     1232.28     21.73 o 
  -2  15   8      440.57      481.12     16.08 o 
  -1  15   8      172.32      126.42     10.04 o 
   0  15   8       90.78      139.55     11.69 o 
   1  15   8      825.42      802.79     26.03 o 
   2  15   8      318.16      324.67     19.07 o 
   3  15   8      495.03      532.16     40.66 o 
   4  15   8       20.34        1.16     15.86 o 
  -6  16   8      192.23      214.72      9.48 o 
  -5  16   8      142.09      170.89     11.98 o 
  -4  16   8      169.19      232.82     11.72 o 
  -3  16   8       34.89       41.28     11.34 o 
  -2  16   8      383.40      397.61     16.18 o 
  -1  16   8      238.73      235.22     14.28 o 
   0  16   8       24.53       35.08     14.02 o 
   1  16   8        2.11        0.00     14.49 o 
   2  16   8      129.06       92.29     16.61 o 
  -4  17   8        3.24        8.12     22.25 o 
  -3  17   8       61.96       70.93     12.56 o 
  -2  17   8        0.80        0.00     21.56 o 
  -1  17   8        4.03       22.13     19.72 o 
   0  17   8      213.02      235.63     24.41 o 
 -13   0   9        6.93        3.97     10.70 o 
 -11   0   9     1839.15     1791.35     51.78 o 
  -9   0   9     3089.67     2992.14     36.08 o 
  -7   0   9     2113.42     2072.12     29.86 o 
  -5   0   9    12987.68    12821.03    165.30 o 
  -3   0   9      132.11      169.27      5.46 o 
  -1   0   9     4869.57     4795.21     79.40 o 
   1   0   9     3398.41     3178.11     54.73 o 
   3   0   9     5151.28     5092.62     85.76 o 
   5   0   9      200.93      232.16     13.08 o 
   7   0   9      202.57      255.98     23.47 o 
   9   0   9       62.19       80.72     22.51 o 
 -13   1   9      153.68      151.05      8.85 o 
 -12   1   9        6.13       11.02      6.38 o 
 -11   1   9        4.13        5.87      5.21 o 
 -10   1   9     3541.68     3563.50     34.98 o 
  -9   1   9        0.58        0.00      3.69 o 
  -8   1   9      130.16      134.44      4.13 o 
  -7   1   9       77.71       73.89      4.24 o 
  -6   1   9     5457.40     5472.20     51.14 o 
  -5   1   9      281.58      292.36      5.25 o 
  -4   1   9      587.61      523.95      6.48 o 
  -3   1   9     1433.06     1555.18     12.78 o 
  -2   1   9     1606.05     1594.95     17.76 o 
  -1   1   9      827.32      869.69     13.16 o 
   0   1   9     3598.40     3598.02     43.12 o 
   1   1   9      606.38      600.66     11.22 o 
   2   1   9     3124.85     3109.41     42.30 o 
   3   1   9     4545.48     4379.70     52.73 o 
   4   1   9     2013.92     1995.81     27.14 o 
   5   1   9      265.69      246.17     10.68 o 
   6   1   9       43.18       41.96      7.97 o 
   7   1   9       16.45       26.66      9.92 o 
   8   1   9      216.78      255.85     33.66 o 
   9   1   9      649.64      798.05     28.43 o 
 -13   2   9       13.46        7.99      7.25 o 
 -12   2   9        1.06        0.00      6.37 o 
 -11   2   9        9.10       28.06      6.27 o 
 -10   2   9      280.45      320.45     10.71 o 
  -9   2   9     1212.71     1201.86     13.06 o 
  -8   2   9       18.12       14.96      3.91 o 
  -7   2   9     1971.15     1850.74     16.36 o 
  -6   2   9      677.47      696.63     10.10 o 
  -5   2   9       18.37       25.92      2.43 o 
  -4   2   9      175.95      144.45      3.54 o 
  -3   2   9     1550.00     1494.69     12.43 o 
  -2   2   9     1359.93     1319.86     12.97 o 
  -1   2   9     5535.45     5595.90     57.37 o 
   0   2   9     2281.88     2201.89     27.87 o 
   1   2   9     3041.30     2866.79     35.42 o 
   2   2   9     1717.09     1616.46     22.15 o 
   3   2   9     3707.55     3558.14     43.85 o 
   4   2   9      945.12      887.38     15.67 o 
   5   2   9      937.67      937.82     16.75 o 
   6   2   9      311.20      320.13     11.26 o 
   7   2   9      488.33      490.57     16.59 o 
   8   2   9      294.84      319.31     18.57 o 
 -13   3   9       82.97      104.17     11.68 o 
 -12   3   9       23.34       17.18      6.77 o 
 -11   3   9       68.18       89.74      6.46 o 
 -10   3   9      198.13      186.14      6.98 o 
  -9   3   9     1898.83     2012.98     27.67 o 
  -8   3   9       59.24       71.33      4.60 o 
  -7   3   9     4458.22     4542.01     39.92 o 
  -6   3   9     1358.60     1280.90     12.33 o 
  -5   3   9      536.48      491.96      5.65 o 
  -4   3   9     3384.70     3287.18     25.58 o 
  -3   3   9     1520.01     1488.60     12.54 o 
  -2   3   9        4.00       16.21      3.07 o 
  -1   3   9     2988.08     2970.98     29.00 o 
   0   3   9    12525.79    11949.19    120.34 o 
   1   3   9     2571.71     2728.83     33.83 o 
   2   3   9      317.10      324.96      9.61 o 
   3   3   9      128.22      133.76      7.19 o 
   4   3   9      167.93      171.75      8.15 o 
   5   3   9      296.04      321.90     10.92 o 
   6   3   9      533.31      537.68     16.73 o 
   7   3   9      106.21      100.50     11.04 o 
   8   3   9      141.32      149.01     22.84 o 
 -13   4   9       61.81       84.23      8.15 o 
 -12   4   9       91.69       81.77      7.36 o 
 -11   4   9        2.94       13.91      6.06 o 
 -10   4   9       44.37       63.71      5.37 o 
  -9   4   9     1922.07     1969.77     20.92 o 
  -8   4   9     6046.12     5937.17     55.87 o 
  -7   4   9     3082.57     3134.32     26.55 o 
  -6   4   9     1669.82     1697.71     16.45 o 
  -5   4   9      253.86      265.94      4.76 o 
  -4   4   9       69.02       80.98      2.90 o 
  -3   4   9       55.20       67.68      3.05 o 
  -2   4   9     5435.25     5435.95     51.14 o 
  -1   4   9       51.05       71.19      8.51 o 
   0   4   9     5199.05     5248.12     54.36 o 
   1   4   9       25.77       21.45      4.98 o 
   2   4   9     1987.22     2102.33     27.68 o 
   3   4   9     1931.75     1964.91     26.50 o 
   4   4   9     1578.24     1634.16     23.57 o 
   5   4   9      590.91      590.04     13.68 o 
   6   4   9      606.64      574.67     17.31 o 
   7   4   9      137.01      171.21     12.70 o 
   8   4   9        8.36        0.00     11.71 o 
 -12   5   9      236.52      265.61     11.09 o 
 -11   5   9       24.59       46.74      6.41 o 
 -10   5   9      648.28      624.03     11.13 o 
  -9   5   9      361.16      329.25     10.47 o 
  -8   5   9       92.57      105.47      4.80 o 
  -7   5   9     3281.50     2965.59     32.17 o 
  -6   5   9     1429.23     1346.76     17.78 o 
  -5   5   9       75.44      100.46      5.36 o 
  -4   5   9      800.97      743.51      8.80 o 
  -3   5   9      131.76      121.43      3.71 o 
  -2   5   9      192.55      170.66      4.86 o 
  -1   5   9        1.69        5.84      4.38 o 
   0   5   9        1.21        4.92      3.64 o 
   1   5   9     4330.04     4349.01     45.90 o 
   2   5   9     2854.77     2682.29     34.17 o 
   3   5   9      412.20      435.74     11.61 o 
   4   5   9      247.49      240.87      9.47 o 
   5   5   9      176.55      189.97     11.11 o 
   6   5   9     2908.37     3088.83     48.55 o 
   7   5   9      434.96      451.11     22.17 o 
   8   5   9       96.36       93.98     13.10 o 
 -12   6   9       33.59       55.13      7.60 o 
 -11   6   9       93.16      124.06      7.35 o 
 -10   6   9       66.83       54.32      5.78 o 
  -9   6   9       39.44       37.90      5.08 o 
  -8   6   9      477.45      407.04      7.92 o 
  -7   6   9      185.21      187.33      5.73 o 
  -6   6   9      350.16      363.09      6.82 o 
  -5   6   9       22.48       16.84      3.86 o 
  -4   6   9      265.89      290.83      6.19 o 
  -3   6   9     9577.89     9578.69     87.32 o 
  -2   6   9      998.66     1092.06     13.71 o 
  -1   6   9       15.60       24.60      3.92 o 
   0   6   9      161.71      136.28      4.94 o 
   1   6   9      168.65      174.27      5.99 o 
   2   6   9     5563.06     5609.04     66.55 o 
   3   6   9      145.70      158.55      7.98 o 
   4   6   9      654.13      544.68     12.90 o 
   5   6   9     1218.72     1240.93     25.36 o 
   6   6   9        0.15        0.00      9.95 o 
   7   6   9      380.46      386.42     16.54 o 
   8   6   9      315.04      359.61     19.92 o 
 -12   7   9     1020.15     1134.27     18.27 o 
 -11   7   9       90.91       61.85      6.88 o 
 -10   7   9       65.28       86.76      6.48 o 
  -9   7   9       27.09       32.57      5.46 o 
  -8   7   9      315.96      295.93      7.45 o 
  -7   7   9       96.53       88.00      4.92 o 
  -6   7   9      499.34      533.86     11.85 o 
  -5   7   9      135.08      107.59      4.79 o 
  -4   7   9    14128.57    13668.89    125.39 o 
  -3   7   9       58.19      104.29      4.08 o 
  -2   7   9     1966.12     2017.10     21.03 o 
  -1   7   9      375.46      393.75      8.91 o 
   0   7   9     2710.59     2553.15     29.62 o 
   1   7   9     1412.48     1412.78     16.36 o 
   2   7   9     1477.94     1543.33     27.46 o 
   3   7   9      578.17      536.42     16.90 o 
   4   7   9       85.90       83.93     16.45 o 
   5   7   9       97.35      119.59     11.25 o 
   6   7   9      752.65      721.15     20.75 o 
   7   7   9       79.98       74.49     15.68 o 
   8   7   9      314.96      351.24     38.36 o 
 -12   8   9      212.08      235.91     11.35 o 
 -11   8   9      500.34      532.64     17.05 o 
 -10   8   9       16.65       28.55      6.30 o 
  -9   8   9      122.75      106.51      6.33 o 
  -8   8   9      287.22      297.29      7.82 o 
  -7   8   9        7.05        9.36      5.33 o 
  -6   8   9      545.18      525.71      8.97 o 
  -5   8   9     1341.23     1341.77     16.87 o 
  -4   8   9      881.29      890.80     11.55 o 
  -3   8   9     6862.09     6666.02     62.48 o 
  -2   8   9      180.65      232.60      7.78 o 
  -1   8   9      330.67      268.94      7.10 o 
   0   8   9      598.41      626.15      9.83 o 
   1   8   9      784.44      718.20     10.90 o 
   2   8   9       82.01       58.10      5.88 o 
   3   8   9      465.94      503.83     18.36 o 
   4   8   9      333.00      424.68     21.92 o 
   5   8   9      369.71      369.84     19.31 o 
   6   8   9      111.15      138.82     16.26 o 
   7   8   9        9.43        0.00     15.04 o 
 -11   9   9      270.56      274.59      9.41 o 
 -10   9   9        5.34        0.00      6.57 o 
  -9   9   9      132.35      125.12      6.99 o 
  -8   9   9        1.25        3.80      8.24 o 
  -7   9   9       85.83       67.99      5.57 o 
  -6   9   9      124.49      132.37      5.72 o 
  -5   9   9      713.61      661.10     11.20 o 
  -4   9   9     1629.70     1505.60     16.95 o 
  -3   9   9      373.71      355.45      7.74 o 
  -2   9   9      546.64      535.64     10.13 o 
  -1   9   9       39.28       57.75      4.87 o 
   0   9   9      103.70      130.46      5.68 o 
   1   9   9      192.09      163.71      6.60 o 
   2   9   9      563.79      551.77     11.09 o 
   3   9   9      596.78      584.09     15.81 o 
   4   9   9      539.96      560.19     20.26 o 
   5   9   9     1143.07     1166.99     30.87 o 
   6   9   9     1222.90     1293.08     33.99 o 
   7   9   9      368.96      440.58     22.69 o 
 -11  10   9        7.67       13.75      7.40 o 
 -10  10   9      396.25      456.91     11.42 o 
  -9  10   9      349.06      382.64      9.84 o 
  -8  10   9      134.34      176.66      9.61 o 
  -7  10   9      938.57      881.02     15.96 o 
  -6  10   9      487.28      515.69     10.39 o 
  -5  10   9        3.98        1.53      5.00 o 
  -4  10   9      461.98      512.00     11.20 o 
  -3  10   9       94.47       60.14      5.69 o 
  -2  10   9     2207.26     2288.71     28.69 o 
  -1  10   9      930.80      953.81     14.82 o 
   0  10   9     1858.21     1757.61     19.74 o 
   1  10   9      332.30      357.03      9.02 o 
   2  10   9      120.24       71.03      6.72 o 
   3  10   9      157.69      124.90      8.75 o 
   4  10   9       36.55       60.40     14.13 o 
   5  10   9     1684.30     1777.93     40.01 o 
   6  10   9      127.02      141.84     26.94 o 
 -10  11   9        3.49        3.72      7.30 o 
  -9  11   9      790.33      861.12     15.07 o 
  -8  11   9        4.32        8.33      6.40 o 
  -7  11   9      881.46      901.61     13.21 o 
  -6  11   9      282.79      283.61      8.04 o 
  -5  11   9     1305.57     1336.76     16.25 o 
  -4  11   9      459.24      420.14     10.25 o 
  -3  11   9      783.57      797.51     13.15 o 
  -2  11   9       80.76       72.14      6.52 o 
  -1  11   9     4363.53     4508.31     51.43 o 
   0  11   9       83.66       98.47      6.86 o 
   1  11   9       51.49       34.93      6.49 o 
   2  11   9      140.41      126.51      7.56 o 
   3  11   9        5.81       17.55      9.65 o 
   4  11   9      205.89      210.48     16.65 o 
   5  11   9       32.18       11.83     14.79 o 
   6  11   9       59.06       37.05     27.25 o 
 -10  12   9      240.03      275.24     10.90 o 
  -9  12   9      100.41      110.97      8.04 o 
  -8  12   9       13.11       10.97      6.83 o 
  -7  12   9       12.32        5.59      6.73 o 
  -6  12   9     1261.00     1240.31     20.05 o 
  -5  12   9      210.27      188.78      7.15 o 
  -4  12   9        4.44        2.48      5.57 o 
  -3  12   9      473.66      436.21     10.58 o 
  -2  12   9      559.53      616.16     12.26 o 
  -1  12   9      829.61      774.83     13.48 o 
   0  12   9     1531.74     1556.23     20.74 o 
   1  12   9      328.58      309.12     13.24 o 
   2  12   9       17.87       50.41     12.75 o 
   3  12   9        0.40        5.27      9.85 o 
   4  12   9      153.04      179.66     16.63 o 
   5  12   9       57.63       80.62     16.32 o 
  -9  13   9        0.02        0.00      7.55 o 
  -8  13   9       74.13       72.93      7.52 o 
  -7  13   9       25.68       32.17      6.98 o 
  -6  13   9       15.28       15.14      6.75 o 
  -5  13   9      645.30      663.90     11.68 o 
  -4  13   9       29.02       19.95      6.89 o 
  -3  13   9      135.65      125.49      6.83 o 
  -2  13   9      301.38      287.07     10.85 o 
  -1  13   9      120.53      160.27      8.01 o 
   0  13   9      281.58      274.36     12.73 o 
   1  13   9       79.85       63.38     10.73 o 
   2  13   9       31.61       28.12     17.74 o 
   3  13   9      590.53      616.74     23.56 o 
   4  13   9      236.44      235.41     18.31 o 
   5  13   9      178.30      245.32     19.35 o 
  -8  14   9       12.87        7.32      8.08 o 
  -7  14   9       27.23       24.82      7.68 o 
  -6  14   9        0.79        0.00      7.11 o 
  -5  14   9      835.62      925.65     16.10 o 
  -4  14   9      539.17      537.75     12.90 o 
  -3  14   9      147.35      184.16      8.53 o 
  -2  14   9       45.05       56.12      7.04 o 
  -1  14   9      527.94      475.21     18.95 o 
   0  14   9        3.95        0.00     10.17 o 
   1  14   9      725.84      800.11     25.99 o 
   2  14   9      193.38      184.91     16.81 o 
   3  14   9      346.72      299.43     18.77 o 
   4  14   9      364.57      385.86     33.04 o 
  -7  15   9       13.84        0.00      7.95 o 
  -6  15   9      376.12      353.59     10.48 o 
  -5  15   9      206.17      210.05      9.73 o 
  -4  15   9      753.86      847.91     19.27 o 
  -3  15   9        2.61        0.00      8.81 o 
  -2  15   9      553.80      571.60     17.51 o 
  -1  15   9      195.75      204.05     11.14 o 
   0  15   9       25.27       43.12     11.69 o 
   1  15   9       56.35       23.15     14.10 o 
   2  15   9      450.00      451.30     22.91 o 
   3  15   9       52.11       51.45     26.94 o 
  -5  16   9       42.19       59.70      9.04 o 
  -4  16   9       30.41       32.56     11.76 o 
  -3  16   9      291.83      334.89     15.03 o 
  -2  16   9      754.07      836.20     20.71 o 
  -1  16   9       17.86       12.30     10.03 o 
   0  16   9       10.77        4.39     14.56 o 
   1  16   9        1.19        0.00     15.30 o 
 -12   0  10        1.05        9.62      9.00 o 
 -10   0  10     1363.62     1432.02     35.43 o 
  -8   0  10     1886.71     1974.16     47.03 o 
  -6   0  10     8876.31     9301.27    121.02 o 
  -4   0  10     5514.41     5371.06     54.91 o 
  -2   0  10      208.80      192.36      9.77 o 
   0   0  10       23.56       27.27      7.45 o 
   2   0  10        2.01       13.68     13.53 o 
   4   0  10     2659.67     2703.36     49.86 o 
   6   0  10      285.33      301.72     20.78 o 
   8   0  10      248.87      309.13     27.52 o 
 -13   1  10       99.56      109.50      8.33 o 
 -12   1  10       68.04       71.67      8.68 o 
 -11   1  10      199.04      184.05      6.81 o 
 -10   1  10        7.92        9.13      4.27 o 
  -9   1  10     1604.52     1511.80     17.03 o 
  -8   1  10      384.63      363.78      8.05 o 
  -7   1  10        9.80       28.88      4.21 o 
  -6   1  10      817.76      844.70     13.39 o 
  -5   1  10    11486.30    10986.37     78.14 o 
  -4   1  10      792.91      872.59      8.62 o 
  -3   1  10       77.42       63.96      3.33 o 
  -2   1  10     2677.92     2549.73     31.51 o 
  -1   1  10      763.47      802.05     13.27 o 
   0   1  10      731.65      675.34     12.23 o 
   1   1  10      585.40      553.79     11.50 o 
   2   1  10     2593.25     2388.33     31.00 o 
   3   1  10     1333.68     1272.94     19.56 o 
   4   1  10     1304.34     1253.17     23.87 o 
   5   1  10      985.82      969.44     22.16 o 
   6   1  10      148.02      157.27      9.62 o 
   7   1  10        0.20        0.00     10.65 o 
   8   1  10      542.78      654.96     37.04 o 
 -13   2  10       16.33       21.46      7.17 o 
 -12   2  10      202.40      187.80      7.24 o 
 -11   2  10       35.75       24.67      5.59 o 
 -10   2  10       57.68       50.05      4.94 o 
  -9   2  10        2.42        5.88      4.53 o 
  -8   2  10     2512.58     2526.82     25.43 o 
  -7   2  10      785.83      894.12      9.36 o 
  -6   2  10      314.39      282.17      5.56 o 
  -5   2  10     1325.14     1298.46     11.27 o 
  -4   2  10     1299.39     1280.10     11.22 o 
  -3   2  10      904.36      900.63     11.42 o 
  -2   2  10        0.72       10.70      3.89 o 
  -1   2  10     1291.83     1139.68     16.76 o 
   0   2  10     8878.56     8924.97    102.72 o 
   1   2  10     1372.04     1356.37     32.28 o 
   2   2  10      383.00      324.23      9.75 o 
   3   2  10     3844.47     3754.15     46.38 o 
   4   2  10     3555.78     3558.37     44.60 o 
   5   2  10       83.38      109.72      8.53 o 
   6   2  10     1146.68     1176.99     31.98 o 
   7   2  10       66.93       73.32     11.46 o 
   8   2  10       38.79       46.94     15.80 o 
 -12   3  10       44.44       63.76      7.93 o 
 -11   3  10      883.41      980.11     14.58 o 
 -10   3  10      245.60      288.89      7.69 o 
  -9   3  10     2044.22     1988.34     20.85 o 
  -8   3  10     2010.87     1941.14     19.03 o 
  -7   3  10      274.72      311.78      6.38 o 
  -6   3  10     3702.04     3623.96     34.73 o 
  -5   3  10       48.51       60.60      3.03 o 
  -4   3  10      595.86      553.17      6.67 o 
  -3   3  10       49.21       55.05      3.66 o 
  -2   3  10      657.09      640.77     10.13 o 
  -1   3  10     1441.17     1449.97     20.02 o 
   0   3  10     1383.85     1333.67     19.18 o 
   1   3  10     4553.95     4526.36     54.22 o 
   2   3  10      725.52      741.79     16.56 o 
   3   3  10     1640.87     1675.54     23.96 o 
   4   3  10      126.01      116.52      7.99 o 
   5   3  10     1649.48     1617.09     24.84 o 
   6   3  10      121.53      141.61     14.48 o 
   7   3  10        0.92        0.00     11.00 o 
   8   3  10       19.86       19.52     15.32 o 
 -12   4  10      155.22      160.16      7.90 o 
 -11   4  10        4.98        1.29      6.40 o 
 -10   4  10       10.31        4.63      4.87 o 
  -9   4  10     1098.30     1096.95     13.41 o 
  -8   4  10      780.24      730.90      9.91 o 
  -7   4  10     3774.91     3686.13     35.66 o 
  -6   4  10     1293.25     1206.13     11.59 o 
  -5   4  10      325.71      273.25      5.84 o 
  -4   4  10       58.31       63.72      3.89 o 
  -3   4  10     5662.69     5478.22     51.71 o 
  -2   4  10     6697.27     6434.56     60.43 o 
  -1   4  10     1000.52      936.63     13.22 o 
   0   4  10      812.09      711.51     12.73 o 
   1   4  10      503.30      562.37     12.05 o 
   2   4  10       99.37      106.38      7.15 o 
   3   4  10       13.52        0.00      6.74 o 
   4   4  10        3.14        0.00      7.23 o 
   5   4  10       35.74       28.65      8.00 o 
   6   4  10      215.57      213.87     12.85 o 
   7   4  10        1.71        0.00     10.65 o 
   8   4  10      255.33      319.53     36.93 o 
 -12   5  10        3.70        0.00      6.90 o 
 -11   5  10      128.67      158.86      7.30 o 
 -10   5  10      173.56      170.73      6.36 o 
  -9   5  10      299.62      295.03      7.30 o 
  -8   5  10     1534.56     1464.75     16.38 o 
  -7   5  10      474.98      491.62      9.95 o 
  -6   5  10      643.15      576.79      8.16 o 
  -5   5  10     3152.05     3123.77     28.20 o 
  -4   5  10      409.84      418.80      7.45 o 
  -3   5  10     2487.87     2560.91     25.73 o 
  -2   5  10      123.45       98.06      4.54 o 
  -1   5  10     3630.26     3506.42     38.10 o 
   0   5  10        6.87       12.81      6.68 o 
   1   5  10       33.36       42.12      6.17 o 
   2   5  10     2366.85     2551.19     33.14 o 
   3   5  10        3.06        7.00      6.78 o 
   4   5  10      615.26      631.35     14.28 o 
   5   5  10     1028.42     1040.83     22.38 o 
   6   5  10      236.42      275.81     13.82 o 
   7   5  10      514.86      538.22     19.09 o 
 -12   6  10      527.59      620.44     12.98 o 
 -11   6  10       55.66       47.44      6.73 o 
 -10   6  10      154.57      193.79      6.98 o 
  -9   6  10      164.86      136.40      5.89 o 
  -8   6  10      187.63      186.35      6.11 o 
  -7   6  10      318.89      327.31      8.61 o 
  -6   6  10      811.48      654.98      9.66 o 
  -5   6  10     2655.19     2641.95     26.38 o 
  -4   6  10     1217.08     1194.40     13.84 o 
  -3   6  10      333.78      364.60      6.82 o 
  -2   6  10     5444.39     5210.77     49.66 o 
  -1   6  10      220.61      274.41      7.02 o 
   0   6  10       83.47      104.23     11.38 o 
   1   6  10     4428.14     4274.54     51.86 o 
   2   6  10     1066.10     1035.89     29.99 o 
   3   6  10     2941.49     2970.81     38.33 o 
   4   6  10        3.73        5.52      7.43 o 
   5   6  10       82.73       56.58     11.01 o 
   6   6  10     1364.91     1418.41     28.00 o 
   7   6  10      835.12      946.76     25.15 o 
 -12   7  10        0.94        9.29      8.22 o 
 -11   7  10     1061.06     1234.22     18.98 o 
 -10   7  10      160.68      149.13      8.33 o 
  -9   7  10      177.29      192.40      6.73 o 
  -8   7  10        1.01        2.87      4.84 o 
  -7   7  10     1197.59     1277.18     15.60 o 
  -6   7  10      918.09      924.93     13.39 o 
  -5   7  10       68.13       95.46      4.85 o 
  -4   7  10        4.74       12.41      4.70 o 
  -3   7  10     3944.00     3870.51     34.91 o 
  -2   7  10      349.17      371.75      8.34 o 
  -1   7  10      100.02      107.53      5.09 o 
   0   7  10        0.64        8.38      5.72 o 
   1   7  10      909.76      870.27     15.46 o 
   2   7  10      845.73      911.78     16.31 o 
   3   7  10        0.48        0.00      8.96 o 
   4   7  10      298.61      266.85     14.56 o 
   5   7  10       26.24       36.58     13.30 o 
   6   7  10      217.53      287.38     19.22 o 
   7   7  10       57.73       49.42     16.81 o 
 -11   8  10       61.44       54.24      7.11 o 
 -10   8  10      346.55      358.28      9.07 o 
  -9   8  10        2.30        3.37      5.73 o 
  -8   8  10      179.47      167.71      6.51 o 
  -7   8  10      733.89      671.93     10.56 o 
  -6   8  10        5.32       10.81      5.52 o 
  -5   8  10      281.67      299.65      6.97 o 
  -4   8  10     3042.79     2892.37     32.04 o 
  -3   8  10     1121.44     1146.54     14.07 o 
  -2   8  10     2229.74     2055.34     21.91 o 
  -1   8  10        1.90       20.93      4.75 o 
   0   8  10      407.03      344.62      8.26 o 
   1   8  10      925.70      926.83     16.36 o 
   2   8  10      594.26      537.43     13.22 o 
   3   8  10       19.45       17.88      7.51 o 
   4   8  10       40.37       22.28     10.25 o 
   5   8  10      466.16      553.26     17.99 o 
   6   8  10      431.69      463.59     27.39 o 
   7   8  10       96.82      105.05     17.44 o 
 -11   9  10      386.69      404.94     17.32 o 
 -10   9  10       22.47       34.30      6.71 o 
  -9   9  10       12.94       18.53      6.15 o 
  -8   9  10       74.97       88.73      6.24 o 
  -7   9  10      405.29      427.32      8.96 o 
  -6   9  10      168.32      171.90      7.21 o 
  -5   9  10       30.46       27.88      6.31 o 
  -4   9  10     3435.50     3463.18     34.85 o 
  -3   9  10     1508.54     1392.86     16.39 o 
  -2   9  10       80.72       69.16      6.04 o 
  -1   9  10     1729.73     1694.13     19.12 o 
   0   9  10      827.51      859.55     12.63 o 
   1   9  10        1.65        0.00      6.19 o 
   2   9  10     1330.73     1133.84     18.89 o 
   3   9  10       36.34       44.02     10.18 o 
   4   9  10      308.03      315.72     14.31 o 
   5   9  10      902.67      941.63     35.88 o 
   6   9  10        2.50        0.00     18.30 o 
 -10  10  10       90.58       80.09      7.55 o 
  -9  10  10      241.23      276.75      8.85 o 
  -8  10  10        0.38        6.03      8.05 o 
  -7  10  10      101.26      123.29      7.14 o 
  -6  10  10      623.81      533.60     10.01 o 
  -5  10  10      356.52      335.03     10.53 o 
  -4  10  10        2.31        1.25      5.68 o 
  -3  10  10       63.53       64.48      5.38 o 
  -2  10  10     3423.37     3333.19     36.97 o 
  -1  10  10     1299.63     1437.18     18.98 o 
   0  10  10       52.90       54.44      5.94 o 
   1  10  10      662.02      609.35     12.60 o 
   2  10  10      121.56      130.55      8.81 o 
   3  10  10       16.46       21.38      9.95 o 
   4  10  10      779.26      813.04     26.27 o 
   5  10  10       34.93       39.76     15.39 o 
   6  10  10      470.54      479.50     24.15 o 
 -10  11  10      635.13      679.63     14.82 o 
  -9  11  10       15.72       15.90      7.06 o 
  -8  11  10      401.67      424.47     10.44 o 
  -7  11  10      279.48      246.13      8.21 o 
  -6  11  10      539.60      501.95     11.03 o 
  -5  11  10       11.85       28.08      6.35 o 
  -4  11  10        0.36        0.00      6.19 o 
  -3  11  10      264.65      204.88      8.03 o 
  -2  11  10      425.81      456.83     10.14 o 
  -1  11  10      341.96      338.37     10.09 o 
   0  11  10     1653.98     1796.69     22.80 o 
   1  11  10      163.04      131.65     10.29 o 
   2  11  10      116.23      159.44      9.46 o 
   3  11  10       13.65        0.00     13.51 o 
   4  11  10       31.05       23.45     15.60 o 
   5  11  10       88.70       83.05     16.42 o 
  -9  12  10      536.49      608.01     13.74 o 
  -8  12  10      128.56      154.99      8.09 o 
  -7  12  10      130.56      120.77      7.35 o 
  -6  12  10        1.06        7.23      6.88 o 
  -5  12  10      113.27      105.73      7.48 o 
  -4  12  10      101.98       97.28      8.11 o 
  -3  12  10       92.89      117.83      6.90 o 
  -2  12  10       61.17       81.48      7.33 o 
  -1  12  10     1566.62     1682.36     24.78 o 
   0  12  10      779.32      763.13     12.77 o 
   1  12  10       54.09       51.86      7.55 o 
   2  12  10       57.13       49.56     22.24 o 
   3  12  10      139.69      152.02     16.54 o 
   4  12  10      228.58      230.01     21.42 o 
  -8  13  10        0.12        0.00      7.47 o 
  -7  13  10       76.23       76.03      8.44 o 
  -6  13  10      102.47       87.99      8.14 o 
  -5  13  10      210.79      211.93      8.96 o 
  -4  13  10      717.62      713.57     13.64 o 
  -3  13  10        2.10        3.16      6.52 o 
  -2  13  10      121.89      120.41      8.16 o 
  -1  13  10     1178.57     1307.59     19.14 o 
   0  13  10      880.38      963.07     21.72 o 
   1  13  10       81.57       33.13     13.84 o 
   2  13  10      306.65      275.59     28.47 o 
   3  13  10      457.44      457.46     34.58 o 
   4  13  10      270.59      337.99     32.92 o 
  -7  14  10       22.07       29.19      8.46 o 
  -6  14  10      436.37      433.68     12.38 o 
  -5  14  10      394.86      369.54     13.48 o 
  -4  14  10      262.06      256.49      9.73 o 
  -3  14  10      569.40      588.77     18.34 o 
  -2  14  10      209.54      244.79      9.67 o 
  -1  14  10       36.89       48.75     10.98 o 
   0  14  10       28.66       34.84     11.34 o 
   1  14  10      726.81      691.34     42.88 o 
   2  14  10       39.46       12.68     23.94 o 
   3  14  10      130.93       75.96     27.87 o 
  -6  15  10       14.06       24.74      8.89 o 
  -5  15  10      589.75      586.08     14.33 o 
  -4  15  10      224.50      240.94     10.32 o 
  -3  15  10       83.71      116.49      8.91 o 
  -2  15  10      185.60      214.17     20.38 o 
  -1  15  10       11.23        6.45     11.32 o 
   0  15  10      131.10      147.41     12.74 o 
   1  15  10       19.27       39.96     18.10 o 
  -4  16  10      108.77      129.49     13.05 o 
  -3  16  10       90.58       76.71     12.62 o 
  -2  16  10       67.95       80.21     12.67 o 
  -1  16  10        2.94        6.43     11.67 o 
 -11   0  11      519.86      633.97     14.71 o 
  -9   0  11       41.97       18.59      9.42 o 
  -7   0  11      841.40      775.72     23.34 o 
  -5   0  11    10892.21    10078.04    101.71 o 
  -3   0  11      625.49      600.76     16.32 o 
  -1   0  11     1343.00     1240.36     25.92 o 
   1   0  11     1911.85     1804.53     34.81 o 
   3   0  11      249.51      233.98     13.34 o 
   5   0  11      507.61      525.03     20.69 o 
   7   0  11      626.06      613.67     32.29 o 
 -12   1  11      205.08      222.09      8.37 o 
 -11   1  11       39.86       36.71      5.22 o 
 -10   1  11       96.94      121.80      6.99 o 
  -9   1  11      454.50      469.13      8.45 o 
  -8   1  11     2343.46     2430.33     42.52 o 
  -7   1  11      583.47      627.73     16.42 o 
  -6   1  11       78.61       88.11      3.28 o 
  -5   1  11     1163.97     1204.64     12.46 o 
  -4   1  11     3415.94     3285.27     35.48 o 
  -3   1  11     2302.60     2198.32     28.05 o 
  -2   1  11      262.43      250.04      8.19 o 
  -1   1  11     1593.42     1442.61     20.18 o 
   0   1  11      169.94      107.83      6.59 o 
   1   1  11     1841.58     1704.62     23.59 o 
   2   1  11     1595.98     1538.14     22.49 o 
   3   1  11     2292.61     2327.06     31.33 o 
   4   1  11     1098.76     1180.71     19.75 o 
   5   1  11      320.79      363.17     17.97 o 
   6   1  11      172.02      176.24     10.33 o 
   7   1  11      275.08      353.05     19.65 o 
 -12   2  11      207.69      224.87      7.97 o 
 -11   2  11      105.42      105.48      5.92 o 
 -10   2  11       25.79       34.21      7.79 o 
  -9   2  11      971.24      927.72     14.38 o 
  -8   2  11        0.54        5.48      4.07 o 
  -7   2  11     4191.58     4237.89     37.69 o 
  -6   2  11     3354.92     3287.44     27.49 o 
  -5   2  11     1474.30     1417.98     14.45 o 
  -4   2  11      542.26      578.86      9.84 o 
  -3   2  11     3351.73     3278.26     35.62 o 
  -2   2  11        4.01        8.77      5.32 o 
  -1   2  11     1093.68     1153.71     17.25 o 
   0   2  11      739.85      723.62     13.51 o 
   1   2  11     2522.41     2454.98     31.92 o 
   2   2  11     2044.27     1957.79     26.97 o 
   3   2  11      653.45      667.49     14.32 o 
   4   2  11      390.62      410.02     12.81 o 
   5   2  11     3267.26     3296.03     42.67 o 
   6   2  11        2.97        6.20     10.69 o 
   7   2  11       63.71       49.72     20.21 o 
 -12   3  11        8.72        4.88      7.55 o 
 -11   3  11       56.11       69.67      9.80 o 
 -10   3  11      152.38      167.07      7.70 o 
  -9   3  11      260.57      319.09      8.45 o 
  -8   3  11     1522.96     1478.38     16.69 o 
  -7   3  11     1264.23     1287.54     13.62 o 
  -6   3  11      742.80      719.74     10.06 o 
  -5   3  11      410.88      360.92      6.98 o 
  -4   3  11     5252.73     5102.17     53.61 o 
  -3   3  11       15.78       32.10      4.62 o 
  -2   3  11       62.51       51.47      5.04 o 
  -1   3  11     1004.23      905.63     14.78 o 
   0   3  11      791.42      787.33     14.27 o 
   1   3  11        4.97        5.16      6.16 o 
   2   3  11        5.18        4.01      6.66 o 
   3   3  11      625.25      678.37     14.58 o 
   4   3  11      895.30      868.68     16.87 o 
   5   3  11       56.32       69.39      9.05 o 
   6   3  11      596.89      592.70     19.80 o 
   7   3  11       10.55       17.14     12.30 o 
 -12   4  11        5.23        0.00      6.51 o 
 -11   4  11      422.75      445.76     10.28 o 
 -10   4  11      126.49      132.22      5.67 o 
  -9   4  11       25.02       16.47      4.18 o 
  -8   4  11     1007.67     1071.59     13.65 o 
  -7   4  11      120.68      108.96      5.06 o 
  -6   4  11     1286.44     1233.58     14.36 o 
  -5   4  11     1243.71     1190.55     14.97 o 
  -4   4  11        5.73       14.26      3.97 o 
  -3   4  11        0.51        5.74      4.45 o 
  -2   4  11      982.24      994.63     14.23 o 
  -1   4  11     2811.28     2744.61     34.68 o 
   0   4  11        5.39        5.34      6.12 o 
   1   4  11      394.17      388.74     10.87 o 
   2   4  11       28.56       32.08      7.00 o 
   3   4  11      326.54      302.56     11.61 o 
   4   4  11      998.35     1050.07     18.79 o 
   5   4  11      113.89      124.80     13.31 o 
   6   4  11      132.36      148.07     13.04 o 
   7   4  11      155.81      163.31     13.91 o 
 -12   5  11       11.23        6.27      6.87 o 
 -11   5  11        2.63        6.51      6.04 o 
 -10   5  11      758.70      815.54     16.26 o 
  -9   5  11       17.40       16.09      4.62 o 
  -8   5  11        4.83        0.00      5.43 o 
  -7   5  11      531.02      524.68      9.89 o 
  -6   5  11      209.41      173.20      6.14 o 
  -5   5  11     3527.68     3506.80     34.38 o 
  -4   5  11      470.06      369.50      7.07 o 
  -3   5  11       89.75      103.92      6.04 o 
  -2   5  11     6181.87     5875.79     61.79 o 
  -1   5  11       54.12       52.15      5.69 o 
   0   5  11     1937.12     1812.04     24.91 o 
   1   5  11     1905.98     1776.23     24.86 o 
   2   5  11     1176.51     1036.21     17.56 o 
   3   5  11      788.30      880.19     16.98 o 
   4   5  11      558.38      526.41     13.89 o 
   5   5  11      264.02      236.91     13.48 o 
   6   5  11      212.44      231.73     25.15 o 
   7   5  11      254.47      333.98     16.20 o 
 -12   6  11        0.02        0.00      7.06 o 
 -11   6  11      348.16      382.92     10.22 o 
 -10   6  11      342.23      343.78      8.62 o 
  -9   6  11      433.52      503.66      9.38 o 
  -8   6  11       11.71       12.98      4.62 o 
  -7   6  11      595.76      590.93     10.65 o 
  -6   6  11     2417.31     2475.32     28.00 o 
  -5   6  11       89.89       80.09      5.35 o 
  -4   6  11     1717.38     1726.22     17.42 o 
  -3   6  11     2066.81     2039.85     21.57 o 
  -2   6  11       97.16      104.13      5.96 o 
  -1   6  11     2718.25     2546.30     32.28 o 
   0   6  11      768.69      650.59     13.18 o 
   1   6  11      243.21      248.58      9.45 o 
   2   6  11     1800.94     1845.44     26.34 o 
   3   6  11      219.73      165.55     10.86 o 
   4   6  11      839.26      871.79     17.14 o 
   5   6  11      203.95      169.41     12.84 o 
   6   6  11      336.58      405.38     17.15 o 
 -11   7  11        5.02        0.87      6.47 o 
 -10   7  11     1264.82     1329.62     16.76 o 
  -9   7  11      332.19      316.90     10.08 o 
  -8   7  11      537.36      534.05     11.56 o 
  -7   7  11      209.65      186.13      7.99 o 
  -6   7  11       85.41      108.19      7.01 o 
  -5   7  11     1021.39      938.67     13.66 o 
  -4   7  11      202.52      244.04      7.25 o 
  -3   7  11       42.76       24.29      4.75 o 
  -2   7  11      547.55      481.32     10.27 o 
  -1   7  11      206.40      189.15      7.11 o 
   0   7  11      325.06      285.80     11.98 o 
   1   7  11        2.33        0.00      7.00 o 
   2   7  11      655.39      612.37     14.24 o 
   3   7  11      650.36      677.01     15.53 o 
   4   7  11      330.60      356.60     14.71 o 
   5   7  11       24.74       26.06     11.54 o 
   6   7  11      125.01      137.40     13.32 o 
 -11   8  11      859.53      952.17     14.72 o 
 -10   8  11      166.70      221.33      9.53 o 
  -9   8  11      249.70      286.03      9.23 o 
  -8   8  11      380.14      375.78      8.72 o 
  -7   8  11      876.86      840.83     17.63 o 
  -6   8  11      134.01      113.81      7.51 o 
  -5   8  11        9.39        4.58      5.52 o 
  -4   8  11      652.85      695.43     12.95 o 
  -3   8  11      486.39      488.13     10.23 o 
  -2   8  11      588.22      584.02     11.24 o 
  -1   8  11      782.02      730.23     12.88 o 
   0   8  11      439.32      532.04     11.85 o 
   1   8  11       76.71       72.24      8.93 o 
   2   8  11      521.58      494.25     13.81 o 
   3   8  11      112.90      101.89      9.24 o 
   4   8  11       21.90       20.32     17.55 o 
   5   8  11        0.29        0.00     12.83 o 
   6   8  11       37.31        3.65     34.02 o 
 -11   9  11      102.26      122.53     10.18 o 
 -10   9  11      496.93      525.31     11.24 o 
  -9   9  11      103.64      105.96      6.92 o 
  -8   9  11       81.87       86.19      6.94 o 
  -7   9  11        2.95       13.87      6.16 o 
  -6   9  11        2.01        6.53      6.81 o 
  -5   9  11      905.23      867.10     19.48 o 
  -4   9  11       31.12       40.91      8.62 o 
  -3   9  11      583.24      627.97     11.75 o 
  -2   9  11     4644.85     4528.61     48.65 o 
  -1   9  11       35.51       39.96      6.47 o 
   0   9  11      576.33      537.22     11.89 o 
   1   9  11     4248.09     4406.36     54.30 o 
   2   9  11       65.33       49.75      8.53 o 
   3   9  11        3.13        1.60     10.13 o 
   4   9  11      645.55      721.62     40.44 o 
   5   9  11       14.14        0.00     20.36 o 
 -10  10  11      136.01      156.28      8.42 o 
  -9  10  11        5.00        9.02      6.70 o 
  -8  10  11      892.92     1012.11     20.68 o 
  -7  10  11      582.36      569.58     13.51 o 
  -6  10  11       10.52       11.05      7.49 o 
  -5  10  11      120.46       80.96      7.39 o 
  -4  10  11       54.34       56.01      6.11 o 
  -3  10  11      870.80      817.97     13.69 o 
  -2  10  11        5.32       21.46      6.42 o 
  -1  10  11     3127.17     2926.14     37.89 o 
   0  10  11      750.94      820.61     18.17 o 
   1  10  11        2.27        2.63      7.95 o 
   2  10  11      252.85      239.54     10.61 o 
   3  10  11      551.69      579.21     18.46 o 
   4  10  11        4.62       13.70     26.06 o 
   5  10  11      151.83      144.03     17.99 o 
  -9  11  11      683.51      760.01     14.68 o 
  -8  11  11        4.23        0.00      7.35 o 
  -7  11  11      325.78      369.12     12.53 o 
  -6  11  11        5.35       11.24      6.45 o 
  -5  11  11      335.59      365.16     11.83 o 
  -4  11  11      104.67      104.35      8.78 o 
  -3  11  11      100.38      128.43      7.53 o 
  -2  11  11      869.06      786.34     13.85 o 
  -1  11  11      299.33      314.99     12.46 o 
   0  11  11       86.47      121.61      9.26 o 
   1  11  11        9.98       26.53      9.91 o 
   2  11  11        3.59        7.25     10.25 o 
   3  11  11       19.75        0.00     14.35 o 
   4  11  11       31.30       29.20     15.54 o 
  -9  12  11       51.73       72.88      8.79 o 
  -8  12  11      260.04      307.76     11.41 o 
  -7  12  11      260.08      266.34      9.66 o 
  -6  12  11      187.10      189.91      8.57 o 
  -5  12  11       78.31       66.00      7.19 o 
  -4  12  11       41.37       50.30      8.21 o 
  -3  12  11      145.61      147.97      8.11 o 
  -2  12  11      259.00      282.30      9.37 o 
  -1  12  11      329.76      379.43     11.39 o 
   0  12  11      445.61      523.80     14.76 o 
   1  12  11      361.74      338.30     14.22 o 
   2  12  11      568.80      533.00     36.04 o 
   3  12  11      212.61      268.21     18.51 o 
   4  12  11       49.85       38.03     16.29 o 
  -8  13  11      212.96      206.38      9.85 o 
  -7  13  11      155.48      161.47      9.25 o 
  -6  13  11        8.41        6.46      7.82 o 
  -5  13  11      175.40      149.21      8.67 o 
  -4  13  11       95.02       85.12      8.15 o 
  -3  13  11     1114.78     1193.84     20.51 o 
  -2  13  11      414.55      453.49     15.19 o 
  -1  13  11      172.77      204.17     11.01 o 
   0  13  11       26.53       26.16     14.35 o 
   1  13  11      831.63      970.80     30.25 o 
   2  13  11        0.39        0.00     23.69 o 
   3  13  11      285.49      231.90     31.08 o 
  -7  14  11        0.23        0.00     11.76 o 
  -6  14  11       48.19       32.93      8.59 o 
  -5  14  11      526.83      547.95     13.48 o 
  -4  14  11      501.51      501.94     11.79 o 
  -3  14  11       24.50       22.86      9.35 o 
  -2  14  11       73.09       91.60      8.92 o 
  -1  14  11        0.94        0.00     14.10 o 
   0  14  11      699.78      844.26     41.57 o 
   1  14  11       91.82       89.62     25.17 o 
  -5  15  11        0.74        4.56      8.91 o 
  -4  15  11       96.99      102.72      9.56 o 
  -3  15  11       10.91       20.85      9.81 o 
  -2  15  11        9.75       19.09     13.31 o 
  -1  15  11       10.23       19.24     23.88 o 
   0  15  11        8.26        1.51     24.74 o 
 -12   0  12     1535.14     1700.18     33.08 o 
 -10   0  12      269.25      283.88     14.29 o 
  -8   0  12      140.62      147.80      8.47 o 
  -6   0  12       92.50      107.62      6.08 o 
  -4   0  12       96.28       75.71      8.87 o 
  -2   0  12     1579.27     1490.97     30.14 o 
   0   0  12      100.57       79.73      9.93 o 
   2   0  12     2475.28     2490.10     65.58 o 
   4   0  12        8.81       12.68     11.21 o 
   6   0  12      703.35      813.19     25.89 o 
 -12   1  12      244.34      273.89      8.53 o 
 -11   1  12      251.01      313.02      9.62 o 
 -10   1  12        4.04        5.12      4.78 o 
  -9   1  12       50.56       58.34      6.74 o 
  -8   1  12       68.79       81.84      5.43 o 
  -7   1  12     2033.19     1976.31     20.78 o 
  -6   1  12     2107.68     2134.69     22.48 o 
  -5   1  12       33.09       26.62      4.73 o 
  -4   1  12     1755.60     1776.17     24.89 o 
  -3   1  12     5548.49     5322.86     62.96 o 
  -2   1  12      606.31      572.61     13.47 o 
  -1   1  12       85.92       79.46      7.29 o 
   0   1  12     1298.10     1263.30     19.46 o 
   1   1  12      635.58      610.44     13.45 o 
   2   1  12     1115.32     1035.25     23.29 o 
   3   1  12      456.52      427.38     15.53 o 
   4   1  12       90.77      102.12      9.24 o 
   5   1  12      268.31      280.10     12.61 o 
   6   1  12       28.63       36.00     11.64 o 
 -12   2  12      388.32      404.92     12.41 o 
 -11   2  12        2.28        0.00      9.89 o 
 -10   2  12        2.44        6.28      5.98 o 
  -9   2  12       60.56       69.64      4.99 o 
  -8   2  12      529.53      538.70      8.99 o 
  -7   2  12     1615.40     1677.51     18.29 o 
  -6   2  12     1452.13     1456.06     18.04 o 
  -5   2  12     1276.68     1297.03     16.48 o 
  -4   2  12     5517.61     5335.72     56.24 o 
  -3   2  12     1880.21     1719.41     23.47 o 
  -2   2  12     3297.59     3127.87     38.88 o 
  -1   2  12     1857.78     1795.70     24.75 o 
   0   2  12        1.81       12.02      6.48 o 
   1   2  12      759.10      648.31     13.64 o 
   2   2  12       38.54       29.83      7.40 o 
   3   2  12      958.83      943.78     17.38 o 
   4   2  12      673.26      681.63     19.49 o 
   5   2  12        3.11        0.00      8.94 o 
   6   2  12      594.61      612.40     24.62 o 
 -12   3  12       13.00        0.00      6.46 o 
 -11   3  12       10.21        9.90      7.15 o 
 -10   3  12       92.30      117.80      9.36 o 
  -9   3  12       18.87       13.54      5.70 o 
  -8   3  12       95.58       95.13      5.70 o 
  -7   3  12     2581.77     2444.19     25.06 o 
  -6   3  12      344.30      325.93      7.93 o 
  -5   3  12        2.03        6.50      6.22 o 
  -4   3  12      432.38      437.60      9.38 o 
  -3   3  12     5826.21     5585.84     58.89 o 
  -2   3  12      165.53      150.48      7.46 o 
  -1   3  12       54.84       63.57      6.77 o 
   0   3  12       27.80       23.04      6.61 o 
   1   3  12      244.36      197.04      8.68 o 
   2   3  12      405.33      352.49     11.55 o 
   3   3  12       60.32       73.73      8.15 o 
   4   3  12      499.16      550.32     17.72 o 
   5   3  12      863.12      872.99     18.39 o 
   6   3  12      384.74      428.62     17.51 o 
 -12   4  12       82.47      107.11      7.04 o 
 -11   4  12       28.96       34.78      5.84 o 
 -10   4  12      246.33      256.54      7.03 o 
  -9   4  12      330.78      335.84      9.61 o 
  -8   4  12      249.44      307.64     12.70 o 
  -7   4  12        9.06        9.62      4.99 o 
  -6   4  12     1621.31     1609.93     19.33 o 
  -5   4  12      547.95      554.74      9.32 o 
  -4   4  12      776.48      655.99     11.19 o 
  -3   4  12       74.73       70.96      5.66 o 
  -2   4  12      376.11      396.49      9.62 o 
  -1   4  12      430.81      390.66     11.16 o 
   0   4  12      249.94      230.26      8.97 o 
   1   4  12        5.28        0.84      9.42 o 
   2   4  12      184.42      180.76     10.31 o 
   3   4  12      530.53      562.39     17.87 o 
   4   4  12      317.44      330.86     12.27 o 
   5   4  12     1493.98     1636.84     38.93 o 
   6   4  12       64.97       87.43     15.98 o 
 -12   5  12        5.98        7.51      6.78 o 
 -11   5  12       67.32       78.45      6.60 o 
 -10   5  12        3.99        3.01      5.22 o 
  -9   5  12     1609.74     1687.94     27.20 o 
  -8   5  12       79.03       93.67      6.49 o 
  -7   5  12       10.78        8.37      5.89 o 
  -6   5  12      815.66      851.51     12.65 o 
  -5   5  12      213.92      221.37      6.88 o 
  -4   5  12     1990.06     2040.43     23.95 o 
  -3   5  12      558.21      604.90     11.04 o 
  -2   5  12       60.19       74.24      5.96 o 
  -1   5  12     3966.82     3809.64     46.92 o 
   0   5  12      921.07      892.89     16.17 o 
   1   5  12        0.76        2.51      7.32 o 
   2   5  12      223.70      216.40      9.76 o 
   3   5  12     2021.61     1993.55     28.70 o 
   4   5  12      950.33     1007.86     19.13 o 
   5   5  12       86.98       74.79     18.54 o 
   6   5  12        1.82        0.00     12.17 o 
 -11   6  12       55.11       54.77      7.39 o 
 -10   6  12     1611.85     1724.24     31.00 o 
  -9   6  12       10.01       16.41      5.61 o 
  -8   6  12       53.33       54.76      7.27 o 
  -7   6  12       61.92       64.34      6.67 o 
  -6   6  12      136.03      143.06      6.55 o 
  -5   6  12     5037.58     5020.30     69.46 o 
  -4   6  12       66.19       75.15      5.92 o 
  -3   6  12      227.29      194.15      7.02 o 
  -2   6  12      452.02      426.79     10.09 o 
  -1   6  12     1150.84     1186.78     16.87 o 
   0   6  12     2617.93     2507.19     33.15 o 
   1   6  12     1705.99     1523.45     23.10 o 
   2   6  12      492.36      444.31     13.11 o 
   3   6  12      114.24      105.08      9.35 o 
   4   6  12       56.45       22.55     11.10 o 
   5   6  12        0.24        0.00     11.50 o 
   6   6  12       23.42        0.00     12.89 o 
 -11   7  12       98.80      105.94      7.24 o 
 -10   7  12        2.81       10.30      6.55 o 
  -9   7  12      682.38      659.19     13.73 o 
  -8   7  12       20.58       22.06      5.82 o 
  -7   7  12      879.72      899.42     16.56 o 
  -6   7  12      291.45      265.05      9.39 o 
  -5   7  12       43.34       41.85      5.79 o 
  -4   7  12      923.47      871.98     15.25 o 
  -3   7  12      389.37      367.05      9.62 o 
  -2   7  12      469.18      526.27     10.90 o 
  -1   7  12     1202.60     1131.75     16.58 o 
   0   7  12      370.53      298.80     10.78 o 
   1   7  12      171.40      172.71      9.48 o 
   2   7  12       41.40       13.92      8.34 o 
   3   7  12       54.51       64.61     10.11 o 
   4   7  12        0.19        0.00     11.01 o 
   5   7  12       40.92       35.87     14.17 o 
 -11   8  12      185.68      242.83      9.57 o 
 -10   8  12      541.33      609.87     14.82 o 
  -9   8  12      151.32      156.19      7.50 o 
  -8   8  12       28.32       43.55      6.44 o 
  -7   8  12       19.75       27.34      7.25 o 
  -6   8  12       46.09       33.63      6.50 o 
  -5   8  12      227.86      212.04     10.38 o 
  -4   8  12      115.44       95.37      7.49 o 
  -3   8  12       15.84       35.18      6.72 o 
  -2   8  12      146.92      160.62      7.57 o 
  -1   8  12      143.53      185.51      8.42 o 
   0   8  12     2253.60     2215.16     30.39 o 
   1   8  12     1676.42     1801.17     26.63 o 
   2   8  12       36.06       31.78      8.85 o 
   3   8  12       11.29        0.00      8.82 o 
   4   8  12        4.15        0.00     11.30 o 
   5   8  12      186.01      252.87     18.95 o 
 -10   9  12      212.19      228.51     12.35 o 
  -9   9  12      703.71      716.72     15.67 o 
  -8   9  12      632.07      691.42     18.74 o 
  -7   9  12        3.13        2.18      7.18 o 
  -6   9  12      612.33      637.61     13.99 o 
  -5   9  12        8.68       18.23      6.24 o 
  -4   9  12        9.46        0.00      6.86 o 
  -3   9  12      529.21      593.08     13.49 o 
  -2   9  12        6.46       10.47      7.45 o 
  -1   9  12     1763.91     1699.29     22.38 o 
   0   9  12     1175.82     1174.98     17.72 o 
   1   9  12      132.41      118.65     13.74 o 
   2   9  12      412.28      465.26     14.26 o 
   3   9  12      892.32      938.97     22.25 o 
   4   9  12       12.53       11.45     12.25 o 
 -10  10  12      330.25      348.46     11.25 o 
  -9  10  12      182.60      177.90      8.73 o 
  -8  10  12      864.30      822.57     16.30 o 
  -7  10  12      596.80      633.12     13.27 o 
  -6  10  12      191.92      174.27      9.17 o 
  -5  10  12        1.02        0.00      7.53 o 
  -4  10  12        5.61        2.07      7.48 o 
  -3  10  12       63.00       48.38      8.28 o 
  -2  10  12     2488.26     2503.18     33.56 o 
  -1  10  12      153.75      207.20      9.91 o 
   0  10  12      161.17      100.96      9.15 o 
   1  10  12      541.59      536.92     14.94 o 
   2  10  12      124.91      110.83     10.13 o 
   3  10  12      209.58      196.22     14.65 o 
   4  10  12      241.65      196.77     18.55 o 
  -9  11  12       68.89       38.73      8.04 o 
  -8  11  12      302.54      340.50     10.63 o 
  -7  11  12       90.06      123.32     10.79 o 
  -6  11  12       94.08       97.71      8.89 o 
  -5  11  12        0.35        0.00      7.78 o 
  -4  11  12       10.40       20.61      8.09 o 
  -3  11  12        1.06        0.00      7.19 o 
  -2  11  12      253.03      312.62     11.33 o 
  -1  11  12      133.41      117.17     10.96 o 
   0  11  12       87.11       83.44      9.36 o 
   1  11  12        0.49        0.00     10.65 o 
   2  11  12      504.59      607.32     20.00 o 
   3  11  12      356.64      280.21     19.17 o 
  -8  12  12       64.02       66.93      8.34 o 
  -7  12  12      660.91      745.18     20.15 o 
  -6  12  12       16.65        3.37      7.38 o 
  -5  12  12       48.15       53.07      8.68 o 
  -4  12  12      396.22      396.06     16.64 o 
  -3  12  12      397.55      421.47     13.69 o 
  -2  12  12      232.48      223.29      9.89 o 
  -1  12  12        5.31        2.56      7.75 o 
   0  12  12        0.53        4.15     10.76 o 
   1  12  12      177.38      232.27     13.33 o 
   2  12  12       14.13        4.16     23.89 o 
  -7  13  12      201.67      215.87     10.07 o 
  -6  13  12      357.12      396.48     11.45 o 
  -5  13  12      175.58      169.77      9.09 o 
  -4  13  12      228.74      201.34     10.63 o 
  -3  13  12      632.39      631.08     16.02 o 
  -2  13  12       49.78       72.79      9.74 o 
  -1  13  12        9.96       16.01     11.31 o 
   0  13  12      229.53      213.66     17.51 o 
   1  13  12        3.03        0.00     23.62 o 
  -6  14  12       82.58      107.61      9.36 o 
  -5  14  12      142.51      129.69      8.57 o 
  -4  14  12       18.84       16.71      9.41 o 
  -3  14  12       30.00       31.05     11.38 o 
  -2  14  12       85.00       50.04     12.01 o 
  -1  14  12       13.13       16.41     28.03 o 
   0  14  12        6.30        6.89     15.60 o 
 -11   0  13      571.01      584.95     21.74 o 
  -9   0  13      205.62      252.38     20.03 o 
  -7   0  13       48.93       53.99      5.97 o 
  -5   0  13     3920.79     4043.06     69.47 o 
  -3   0  13     1568.87     1491.36     30.62 o 
  -1   0  13      425.11      424.22     19.84 o 
   1   0  13      671.42      639.36     20.35 o 
   3   0  13      345.77      321.67     16.31 o 
   5   0  13        3.55        0.00     24.57 o 
 -12   1  13      681.42      754.20     17.07 o 
 -11   1  13       27.41       39.54     10.77 o 
 -10   1  13      153.05      178.29     11.05 o 
  -9   1  13       29.78       30.93      8.30 o 
  -8   1  13        3.07       10.58      5.07 o 
  -7   1  13     1013.39     1073.93     13.79 o 
  -6   1  13      853.37      819.19     12.66 o 
  -5   1  13      204.57      189.79      7.13 o 
  -4   1  13       53.00       66.55      6.89 o 
  -3   1  13      138.71      136.29      7.70 o 
  -2   1  13     4047.11     3791.77     46.63 o 
  -1   1  13     1139.42     1131.85     18.22 o 
   0   1  13      322.12      301.47     10.57 o 
   1   1  13      472.59      458.60     13.95 o 
   2   1  13      324.04      337.04     11.78 o 
   3   1  13        5.15       12.73      8.43 o 
   4   1  13       20.54       18.81      9.26 o 
   5   1  13       91.19       98.97     10.53 o 
   6   1  13     1132.01     1228.34     40.33 o 
 -12   2  13      221.63      206.83      9.80 o 
 -11   2  13      701.58      769.39     25.38 o 
 -10   2  13        6.52        2.26      6.48 o 
  -9   2  13       12.24       28.20      6.37 o 
  -8   2  13      345.63      356.16      8.84 o 
  -7   2  13      393.63      378.53      9.03 o 
  -6   2  13      525.91      498.02     10.01 o 
  -5   2  13      587.85      513.04     12.43 o 
  -4   2  13     1696.29     1669.10     20.63 o 
  -3   2  13     4524.52     4357.91     52.74 o 
  -2   2  13      254.78      247.04      9.07 o 
  -1   2  13     1834.10     1745.84     24.70 o 
   0   2  13      340.17      307.10     10.72 o 
   1   2  13     1190.80     1157.97     19.46 o 
   2   2  13      742.69      687.77     16.85 o 
   3   2  13        7.50        6.67      9.26 o 
   4   2  13       22.49       24.69      9.17 o 
   5   2  13       15.28       10.45     10.03 o 
   6   2  13       77.86      103.39     13.39 o 
 -12   3  13      130.48      147.09      9.09 o 
 -11   3  13        0.07        8.68      8.24 o 
 -10   3  13      594.39      647.16     18.59 o 
  -9   3  13       74.18       73.65      9.07 o 
  -8   3  13      292.91      316.69     10.46 o 
  -7   3  13       66.20       63.03      7.05 o 
  -6   3  13     1117.76     1037.43     14.76 o 
  -5   3  13      348.31      355.73      8.97 o 
  -4   3  13     1676.35     1617.71     20.31 o 
  -3   3  13     1105.35     1128.72     17.87 o 
  -2   3  13     1395.59     1295.09     22.82 o 
  -1   3  13      139.10      129.18      8.11 o 
   0   3  13      204.54      204.01      9.28 o 
   1   3  13      141.61      125.50     12.98 o 
   2   3  13      449.71      411.34     13.25 o 
   3   3  13      750.74      739.48     16.37 o 
   4   3  13       32.32       37.02      9.49 o 
   5   3  13      920.73     1033.27     24.48 o 
 -11   4  13       63.17       72.18      9.01 o 
 -10   4  13       12.22       14.71      7.28 o 
  -9   4  13      753.13      764.83     27.12 o 
  -8   4  13        9.61       12.98      7.03 o 
  -7   4  13        0.37        1.27      5.87 o 
  -6   4  13       39.64       43.10      5.24 o 
  -5   4  13      878.17      885.91     13.51 o 
  -4   4  13     1670.84     1734.18     21.40 o 
  -3   4  13        3.32        6.37      5.77 o 
  -2   4  13     1482.75     1436.59     25.07 o 
  -1   4  13       54.55       47.63      9.26 o 
   0   4  13      201.81      225.64      9.39 o 
   1   4  13      506.24      465.24     13.22 o 
   2   4  13      329.36      268.38     10.88 o 
   3   4  13      780.69      819.11     19.11 o 
   4   4  13     1555.78     1577.43     29.24 o 
   5   4  13       10.40        1.55     12.13 o 
 -11   5  13      258.92      279.39      9.64 o 
 -10   5  13      429.16      469.32     13.31 o 
  -9   5  13      432.11      461.97     13.95 o 
  -8   5  13     1438.90     1521.82     45.50 o 
  -7   5  13        2.01        6.83      7.78 o 
  -6   5  13      899.42      932.78     15.68 o 
  -5   5  13     1924.33     1984.25     23.77 o 
  -4   5  13      704.67      677.71     12.02 o 
  -3   5  13      284.14      283.54      8.63 o 
  -2   5  13       19.32       21.67      6.13 o 
  -1   5  13       18.10       42.76      7.64 o 
   0   5  13      392.05      402.20     12.49 o 
   1   5  13     1202.14     1209.02     22.51 o 
   2   5  13      222.37      211.94     10.50 o 
   3   5  13      179.93      150.86     11.85 o 
   4   5  13      364.50      339.60     12.79 o 
   5   5  13      189.54      231.51     17.78 o 
 -11   6  13        5.73        7.60      6.95 o 
 -10   6  13        1.03        1.23      6.06 o 
  -9   6  13     1071.32     1040.87     19.63 o 
  -8   6  13      369.52      363.95     11.92 o 
  -7   6  13      229.97      219.76     18.74 o 
  -6   6  13      809.39      769.70     14.26 o 
  -5   6  13     1208.95     1146.57     18.00 o 
  -4   6  13      698.06      736.52     12.81 o 
  -3   6  13       33.90       37.63      6.31 o 
  -2   6  13       24.41       35.12      6.36 o 
  -1   6  13      593.95      631.81     13.96 o 
   0   6  13     2148.33     2193.35     30.35 o 
   1   6  13      136.34      123.91      9.49 o 
   2   6  13        0.75        5.53      8.83 o 
   3   6  13       37.71       20.40      9.30 o 
   4   6  13        3.72        6.37     12.05 o 
   5   6  13      217.12      209.85     21.40 o 
 -11   7  13        0.91       10.06      9.19 o 
 -10   7  13      368.64      407.28     11.68 o 
  -9   7  13       27.45       44.47      8.23 o 
  -8   7  13      127.79      153.24      8.62 o 
  -7   7  13        2.28       17.38      8.10 o 
  -6   7  13       13.10       32.28      8.19 o 
  -5   7  13      281.63      298.04      9.92 o 
  -4   7  13       21.31       21.52      6.88 o 
  -3   7  13      318.05      364.02     10.06 o 
  -2   7  13      115.86      113.94      7.29 o 
  -1   7  13      374.68      417.82     12.80 o 
   0   7  13     3529.53     3499.99     44.69 o 
   1   7  13      161.86      150.07      9.90 o 
   2   7  13      677.94      668.90     15.92 o 
   3   7  13       62.65       67.34      9.69 o 
   4   7  13       83.11       94.86     13.24 o 
 -10   8  13       95.89      105.72      7.79 o 
  -9   8  13      618.18      625.21     18.88 o 
  -8   8  13      113.13      131.71      7.28 o 
  -7   8  13       51.48       59.04      9.10 o 
  -6   8  13     1117.05     1259.46     24.79 o 
  -5   8  13      165.10      145.68      8.45 o 
  -4   8  13      159.16      176.39      8.68 o 
  -3   8  13       37.26       28.52      7.33 o 
  -2   8  13       10.76       15.00      7.72 o 
  -1   8  13     1103.41     1130.65     17.66 o 
   0   8  13      314.34      290.59     11.06 o 
   1   8  13     1112.65     1038.10     23.61 o 
   2   8  13        8.29       27.52      9.28 o 
   3   8  13       16.40        3.79     11.54 o 
   4   8  13        3.87        7.86     12.14 o 
 -10   9  13      239.06      247.68     11.00 o 
  -9   9  13       42.66       23.87      7.35 o 
  -8   9  13      846.25      876.73     14.74 o 
  -7   9  13      817.96      868.41     23.61 o 
  -6   9  13      179.08      169.23      9.49 o 
  -5   9  13      711.56      702.29     14.84 o 
  -4   9  13       89.70       90.53      8.39 o 
  -3   9  13      409.07      477.23     13.20 o 
  -2   9  13      340.32      386.92     19.00 o 
  -1   9  13        5.72        4.92      8.43 o 
   0   9  13      863.65      836.78     18.66 o 
   1   9  13      224.99      227.33     11.13 o 
   2   9  13       14.97       40.63      9.81 o 
   3   9  13      130.49      144.02     15.14 o 
  -9  10  13      808.96      841.42     15.11 o 
  -8  10  13       26.69       17.26      7.36 o 
  -7  10  13       59.43       39.48     10.45 o 
  -6  10  13      431.90      454.89     14.87 o 
  -5  10  13      199.11      186.30      8.78 o 
  -4  10  13        5.96        0.10      7.80 o 
  -3  10  13      477.55      448.35     13.21 o 
  -2  10  13       48.51       66.43      8.82 o 
  -1  10  13      124.05      122.76      9.65 o 
   0  10  13       27.27       61.75     10.85 o 
   1  10  13      133.75      116.37     10.56 o 
   2  10  13      161.24      227.50     14.16 o 
   3  10  13      685.19      780.28     36.55 o 
  -8  11  13      178.80      133.99     15.85 o 
  -7  11  13      393.12      435.65     12.94 o 
  -6  11  13       78.97       63.83     10.76 o 
  -5  11  13        1.05        1.49      9.78 o 
  -4  11  13       43.75       49.03      8.09 o 
  -3  11  13       94.07       74.80      9.19 o 
  -2  11  13        5.83        9.62      8.69 o 
  -1  11  13      408.72      496.71     14.98 o 
   0  11  13       58.22       53.84     11.54 o 
   1  11  13       10.08       15.92     11.78 o 
   2  11  13       17.38       28.82     16.04 o 
  -7  12  13       54.47       51.58     10.02 o 
  -6  12  13      209.66      275.97     11.17 o 
  -5  12  13       20.92       18.54     11.02 o 
  -4  12  13      227.58      176.24     12.42 o 
  -3  12  13      624.86      646.75     20.72 o 
  -2  12  13       63.46       65.20      8.88 o 
  -1  12  13        7.95        6.07      9.48 o 
   0  12  13       82.96       92.97     12.76 o 
   1  12  13      215.61      219.14     28.38 o 
  -6  13  13       32.47       30.35      9.77 o 
  -5  13  13      325.79      340.51     15.13 o 
  -4  13  13      173.33      188.42     13.23 o 
  -3  13  13        7.40       11.55      9.87 o 
  -2  13  13      305.44      265.89     12.07 o 
  -1  13  13       17.05       17.39     14.97 o 
   0  13  13       61.35       56.14     12.72 o 
 -10   0  14      339.07      369.01     25.13 o 
  -8   0  14       38.03       56.18      6.41 o 
  -6   0  14      770.80      796.98     21.78 o 
  -4   0  14     1726.01     1612.79     33.03 o 
  -2   0  14     3815.56     3687.15     65.15 o 
   0   0  14     3342.98     3136.80     58.54 o 
   2   0  14      155.39      140.49     14.05 o 
   4   0  14       43.22       36.71     14.63 o 
 -10   1  14        0.64       19.10     17.76 o 
  -9   1  14      324.92      325.37      9.37 o 
  -8   1  14      763.20      787.51     12.75 o 
  -7   1  14      109.84       98.43      6.25 o 
  -6   1  14      207.04      173.43      6.97 o 
  -5   1  14     1452.17     1544.98     22.55 o 
  -4   1  14      133.17      126.51      8.19 o 
  -3   1  14      247.09      249.70      9.44 o 
  -2   1  14      805.24      764.42     14.61 o 
  -1   1  14     2911.94     2829.69     36.88 o 
   0   1  14       21.50       18.36      7.74 o 
   1   1  14      379.99      326.99     12.02 o 
   2   1  14       13.43       10.54      9.94 o 
   3   1  14       18.70       27.02      9.39 o 
   4   1  14      181.51      206.22     15.67 o 
   5   1  14       12.39        0.00     10.55 o 
 -11   2  14       31.78       27.19      8.35 o 
  -9   2  14        3.15        8.08     10.88 o 
  -8   2  14       39.80       47.11      5.57 o 
  -7   2  14      862.71      887.63     13.68 o 
  -6   2  14        0.62        0.00      5.68 o 
  -5   2  14      216.98      198.80      7.50 o 
  -4   2  14        2.88       10.48      6.95 o 
  -3   2  14      103.08      110.45      8.11 o 
  -2   2  14     1455.37     1423.74     29.57 o 
  -1   2  14      123.21      110.03      8.45 o 
   0   2  14        0.21        8.79      7.70 o 
   1   2  14      273.06      275.91     10.68 o 
   2   2  14      300.12      303.67     11.74 o 
   3   2  14       14.12        0.54      9.05 o 
   4   2  14       67.00       81.40     14.00 o 
   5   2  14      104.81      109.42     12.25 o 
 -11   3  14      652.45      681.00     22.44 o 
 -10   3  14       54.72       71.20      9.33 o 
  -9   3  14        8.90        7.37      7.12 o 
  -8   3  14       14.09        9.00      7.10 o 
  -7   3  14      139.34      153.33      7.61 o 
  -6   3  14       20.90       18.64      5.73 o 
  -5   3  14        9.17       26.03      6.13 o 
  -4   3  14     1580.53     1655.19     23.77 o 
  -3   3  14       30.25       31.14      7.40 o 
  -2   3  14     1793.94     1873.08     26.58 o 
  -1   3  14     1159.17     1119.46     19.12 o 
   0   3  14        3.84        0.00      8.04 o 
   1   3  14     1009.36      964.52     18.12 o 
   2   3  14      968.80      956.38     18.66 o 
   3   3  14       19.37       20.53      9.44 o 
   4   3  14      490.32      459.78     15.82 o 
 -11   4  14      372.28      335.13     14.99 o 
 -10   4  14      243.81      241.83     11.42 o 
  -9   4  14       26.58       26.38      7.91 o 
  -8   4  14      920.82      987.34     19.05 o 
  -7   4  14        2.50        6.51      6.10 o 
  -6   4  14      248.71      264.16      8.47 o 
  -5   4  14      460.84      463.45     10.64 o 
  -4   4  14      796.18      783.51     13.18 o 
  -3   4  14     1825.02     1920.78     26.87 o 
  -2   4  14      607.09      593.38     13.62 o 
  -1   4  14      442.85      414.73     12.81 o 
   0   4  14       89.59       91.27      8.87 o 
   1   4  14      505.95      526.68     14.69 o 
   2   4  14       45.14       39.58      9.96 o 
   3   4  14     1435.27     1368.48     26.87 o 
   4   4  14        8.62        0.00      9.93 o 
 -11   5  14        0.40        0.05     10.61 o 
 -10   5  14        3.13        5.09      5.70 o 
  -9   5  14      245.41      272.79     11.63 o 
  -8   5  14       16.60       17.32      8.93 o 
  -7   5  14      391.30      370.12     11.02 o 
  -6   5  14      654.44      604.56     13.08 o 
  -5   5  14     1312.45     1303.13     17.99 o 
  -4   5  14      202.59      202.55      7.86 o 
  -3   5  14      673.27      629.88     12.38 o 
  -2   5  14     1529.52     1520.14     28.09 o 
  -1   5  14      114.64       87.60      8.78 o 
   0   5  14      880.61      957.12     18.11 o 
   1   5  14       14.57       32.83      8.68 o 
   2   5  14      106.59       96.73     10.09 o 
   3   5  14       43.80       31.69      9.75 o 
   4   5  14      355.81      336.39     16.24 o 
 -10   6  14       53.43       50.88      6.69 o 
  -9   6  14      275.53      332.47      9.65 o 
  -8   6  14      547.78      519.59     17.38 o 
  -7   6  14       93.52       90.02      9.15 o 
  -6   6  14        1.42        3.77      6.83 o 
  -5   6  14      135.89       92.24      8.87 o 
  -4   6  14     1069.47      990.02     15.57 o 
  -3   6  14       36.45       46.20      6.90 o 
  -2   6  14       44.19       52.83      8.42 o 
  -1   6  14      129.79      127.49      9.31 o 
   0   6  14       83.14      101.13      9.43 o 
   1   6  14      147.15      160.11     10.42 o 
   2   6  14      580.48      622.74     18.51 o 
   3   6  14        3.74       10.73      9.73 o 
   4   6  14       60.88       62.44     15.37 o 
 -10   7  14        0.62        0.00      7.05 o 
  -9   7  14       72.99       70.77      8.77 o 
  -8   7  14      215.73      224.80     11.83 o 
  -7   7  14     1648.32     1684.65     34.60 o 
  -6   7  14        3.16        2.47      8.78 o 
  -5   7  14       68.25       51.08      7.65 o 
  -4   7  14        5.69        0.00      7.09 o 
  -3   7  14       40.55       51.48      8.16 o 
  -2   7  14       11.33       20.06      7.25 o 
  -1   7  14     1452.14     1568.97     24.28 o 
   0   7  14      136.95      161.10     10.05 o 
   1   7  14     1196.83     1233.16     21.75 o 
   2   7  14        0.01        0.00      9.59 o 
   3   7  14      266.85      263.22     12.54 o 
  -9   8  14        1.30        0.68      7.34 o 
  -8   8  14      856.29      827.54     19.38 o 
  -7   8  14       49.05       73.15      8.80 o 
  -6   8  14      357.35      333.90     13.58 o 
  -5   8  14      488.90      529.81     13.37 o 
  -4   8  14      102.91       98.32      8.75 o 
  -3   8  14      468.84      585.17     15.72 o 
  -2   8  14       21.18       13.32      8.32 o 
  -1   8  14      256.33      241.95     10.87 o 
   0   8  14     1058.56     1081.92     29.88 o 
   1   8  14       58.02       94.35     10.97 o 
   2   8  14      732.94      674.06     19.55 o 
   3   8  14        1.44        9.08     12.59 o 
  -9   9  14      420.26      489.97     13.26 o 
  -8   9  14        2.82        1.33      7.63 o 
  -7   9  14      480.29      432.18     17.80 o 
  -6   9  14      777.72      822.45     15.13 o 
  -5   9  14      133.12      146.97      9.35 o 
  -4   9  14       63.89       79.46      8.92 o 
  -3   9  14      371.45      388.38     12.69 o 
  -2   9  14      133.91      153.49      9.97 o 
  -1   9  14       75.97       65.00     10.97 o 
   0   9  14       29.06        6.66      9.68 o 
   1   9  14      375.12      392.39     13.93 o 
   2   9  14       99.09      111.54     11.27 o 
  -8  10  14      459.76      402.13     12.62 o 
  -7  10  14      143.48      149.49     11.91 o 
  -6  10  14      185.85      191.04     10.72 o 
  -5  10  14      555.29      648.13     18.01 o 
  -4  10  14      430.87      376.47     12.95 o 
  -3  10  14        6.72       14.51      8.94 o 
  -2  10  14        5.67       10.69      8.78 o 
  -1  10  14        5.56        0.00      9.15 o 
   0  10  14        1.68        1.05     11.20 o 
   1  10  14        5.11       22.40     12.71 o 
   2  10  14        0.94        0.00     13.06 o 
  -7  11  14       16.69        9.00      8.77 o 
  -6  11  14      176.57      223.03     11.28 o 
  -5  11  14        8.67        0.00     10.64 o 
  -4  11  14      762.35      821.58     17.32 o 
  -3  11  14        0.47        0.74      9.22 o 
  -2  11  14      125.31       95.53     10.05 o 
  -1  11  14       53.39       29.05     10.17 o 
   0  11  14      159.51      204.70     21.72 o 
   1  11  14      175.35      202.62     14.02 o 
  -6  12  14       23.25        1.89     11.23 o 
  -5  12  14      555.58      597.41     18.67 o 
  -4  12  14       88.24      139.92     12.30 o 
  -3  12  14      102.71       75.74      9.25 o 
  -2  12  14      117.36      130.80     11.01 o 
  -1  12  14       14.18        7.90      9.98 o 
  -9   0  15     1875.90     1988.07     58.26 o 
  -7   0  15        2.15        0.21     11.39 o 
  -5   0  15      863.02      944.34     24.33 o 
  -3   0  15       16.04       25.35     11.10 o 
  -1   0  15     2275.34     2324.74     45.36 o 
   1   0  15     2372.28     2296.48     46.35 o 
   3   0  15      119.02      161.60     16.49 o 
 -11   1  15        2.44       24.53     20.10 o 
 -10   1  15      595.76      569.86     37.48 o 
  -9   1  15        8.35        2.19      8.13 o 
  -8   1  15      608.16      601.97     15.46 o 
  -7   1  15      144.01      142.49      9.08 o 
  -6   1  15        6.61        5.70      7.65 o 
  -5   1  15        0.33       14.33      7.88 o 
  -4   1  15      642.65      591.84     17.04 o 
  -3   1  15       25.19       28.58      7.77 o 
  -2   1  15      399.41      407.37     12.86 o 
  -1   1  15       36.34       45.12      8.46 o 
   0   1  15     2393.85     2332.18     32.52 o 
   1   1  15        5.39        8.07      9.28 o 
   2   1  15        2.56        0.00      8.99 o 
   3   1  15      140.12      145.03     11.38 o 
   4   1  15        8.03        9.34     10.67 o 
 -11   2  15      197.71      191.92     11.41 o 
 -10   2  15      105.98       86.42     16.70 o 
  -9   2  15      559.26      552.74     13.08 o 
  -8   2  15      540.18      604.66     11.87 o 
  -7   2  15      196.05      225.29      8.43 o 
  -6   2  15        5.01        0.00      7.37 o 
  -5   2  15      121.63      111.63      9.65 o 
  -4   2  15      208.70      202.27      9.64 o 
  -3   2  15      182.55      198.12      9.76 o 
  -2   2  15        3.13        6.74      7.88 o 
  -1   2  15      584.57      561.10     18.91 o 
   0   2  15      141.93      138.29      9.82 o 
   1   2  15       23.86       20.98      9.19 o 
   2   2  15      192.97      214.76     11.41 o 
   3   2  15        1.59        7.38      9.97 o 
 -10   3  15      818.87      853.35     59.21 o 
  -9   3  15      180.22      205.11      9.79 o 
  -8   3  15       10.86        2.32      7.86 o 
  -7   3  15      176.94      178.75      7.74 o 
  -6   3  15      744.44      729.34     13.16 o 
  -5   3  15      632.63      644.71     14.54 o 
  -4   3  15      444.08      487.93     13.35 o 
  -3   3  15     1079.96     1061.99     18.48 o 
  -2   3  15        3.06        6.99      8.20 o 
  -1   3  15      266.23      271.55     11.00 o 
   0   3  15       29.55       41.29      9.05 o 
   1   3  15      313.90      316.69     12.09 o 
   2   3  15       14.48       18.05      9.51 o 
   3   3  15      575.64      598.32     16.54 o 
 -10   4  15      185.67      176.78     10.36 o 
  -9   4  15       34.25       27.00     10.96 o 
  -8   4  15       46.22       47.24     11.05 o 
  -7   4  15       26.79       15.87      9.06 o 
  -6   4  15      564.35      546.95     11.51 o 
  -5   4  15       23.47       19.23      6.66 o 
  -4   4  15      705.67      680.91     15.17 o 
  -3   4  15      741.70      684.00     37.22 o 
  -2   4  15     1955.06     2028.85     28.98 o 
  -1   4  15      571.46      592.65     15.26 o 
   0   4  15       53.83       67.92      9.25 o 
   1   4  15       20.62       19.02      9.40 o 
   2   4  15     1367.63     1492.43     28.24 o 
   3   4  15       48.26       50.66     10.51 o 
 -10   5  15        8.93       21.05      9.28 o 
  -9   5  15        0.27        0.00      7.76 o 
  -8   5  15       60.97       58.87     11.05 o 
  -7   5  15      374.77      421.91     14.16 o 
  -6   5  15       60.53       51.42      7.78 o 
  -5   5  15      113.12       84.45      7.36 o 
  -4   5  15     1025.82     1027.06     16.27 o 
  -3   5  15      598.08      577.90     16.42 o 
  -2   5  15        1.16       15.27      9.14 o 
  -1   5  15        9.13       16.06      8.73 o 
   0   5  15      664.11      644.68     21.92 o 
   1   5  15        6.42       11.62      9.30 o 
   2   5  15       40.71       64.44     10.38 o 
   3   5  15      375.24      368.75     14.29 o 
 -10   6  15        0.55        4.61      6.69 o 
  -9   6  15        2.03        0.00     11.97 o 
  -8   6  15      268.18      309.28     11.76 o 
  -7   6  15     1187.20     1217.56     23.26 o 
  -6   6  15      306.89      279.76     10.94 o 
  -5   6  15       20.07       14.38      7.85 o 
  -4   6  15      258.20      310.46     11.16 o 
  -3   6  15       54.12       47.76      8.66 o 
  -2   6  15      153.19      175.50     10.22 o 
  -1   6  15       83.80      113.81     13.69 o 
   0   6  15        0.61        2.31      9.46 o 
   1   6  15      318.34      367.67     13.58 o 
   2   6  15        0.12        3.29     10.16 o 
   3   6  15      342.60      384.64     14.68 o 
  -9   7  15        2.35        8.76      7.18 o 
  -8   7  15      495.95      534.59     14.03 o 
  -7   7  15      159.47      165.74     11.28 o 
  -6   7  15     1344.68     1330.76     24.49 o 
  -5   7  15      103.48      136.95      9.24 o 
  -4   7  15      116.62      131.02      9.33 o 
  -3   7  15        0.28        0.00      8.14 o 
  -2   7  15      974.57      947.38     18.40 o 
  -1   7  15      104.32      152.23     10.55 o 
   0   7  15      187.94      194.46     11.08 o 
   1   7  15        1.12       11.63      9.88 o 
   2   7  15      709.21      740.52     18.23 o 
  -9   8  15       14.19        6.77      7.93 o 
  -8   8  15        1.77        0.93      9.96 o 
  -7   8  15     1132.26     1165.55     41.04 o 
  -6   8  15      166.48      169.85     11.50 o 
  -5   8  15       13.08        1.37     10.81 o 
  -4   8  15       77.29       57.36      8.87 o 
  -3   8  15      287.94      273.07     10.93 o 
  -2   8  15      169.02      202.63     12.56 o 
  -1   8  15      433.94      447.71     14.63 o 
   0   8  15       91.70       94.28     10.42 o 
   1   8  15      630.95      674.65     20.62 o 
  -8   9  15      275.58      251.94     13.19 o 
  -7   9  15        0.05        6.19     10.41 o 
  -6   9  15      120.55       84.33     10.81 o 
  -5   9  15      202.84      273.73     11.25 o 
  -4   9  15      264.71      231.06     10.78 o 
  -3   9  15        5.32       12.64      8.94 o 
  -2   9  15       80.03       50.09      9.43 o 
  -1   9  15      114.86      137.92     12.34 o 
   0   9  15        2.84        0.00     11.84 o 
   1   9  15      191.30      261.73     17.60 o 
  -7  10  15       22.44        8.41     10.98 o 
  -6  10  15      168.40      195.77     11.33 o 
  -5  10  15        2.62       11.10     10.66 o 
  -4  10  15      494.51      611.04     16.06 o 
  -3  10  15      178.32      152.99     11.30 o 
  -2  10  15       22.71       12.67      9.65 o 
  -1  10  15      231.63      239.08     14.14 o 
   0  10  15        0.45        0.00     11.89 o 
  -5  11  15      857.67     1018.92     20.09 o 
  -4  11  15       30.67       19.85     11.37 o 
  -3  11  15      543.42      559.92     17.19 o 
  -2  11  15       27.86       31.99     10.19 o 
 -10   0  16       72.62       99.26     21.79 o 
  -8   0  16     1769.65     2016.99     58.20 o 
  -6   0  16      313.07      333.87     22.25 o 
  -4   0  16       62.62       57.29     17.19 o 
  -2   0  16       74.13       68.08     13.13 o 
   0   0  16     3207.58     3267.99    122.91 o 
   2   0  16       17.37       17.63     14.57 o 
 -10   1  16       33.21       35.34     20.78 o 
  -9   1  16     1668.76     1791.11     41.58 o 
  -8   1  16      162.59      170.87     10.11 o 
  -7   1  16      132.05      100.15      9.27 o 
  -6   1  16       22.64       44.65      8.85 o 
  -5   1  16        8.35       21.47      8.54 o 
  -4   1  16       13.85       21.27     10.93 o 
  -3   1  16        3.51       12.62      8.41 o 
  -2   1  16       49.11       46.56      9.05 o 
  -1   1  16      267.08      269.35     11.42 o 
   0   1  16      320.78      363.30     14.69 o 
   1   1  16     1108.70     1102.85     24.19 o 
   2   1  16       39.13       49.07     10.57 o 
 -10   2  16       67.45       50.87     10.62 o 
  -9   2  16        7.36       13.49      8.39 o 
  -8   2  16      631.77      624.01     14.97 o 
  -7   2  16        3.31        1.82      8.64 o 
  -6   2  16      259.01      262.44     10.85 o 
  -5   2  16      208.62      201.66      9.96 o 
  -4   2  16       35.05       62.89      9.01 o 
  -3   2  16        3.79        5.08      8.55 o 
  -2   2  16      384.68      370.58     12.76 o 
  -1   2  16      563.91      601.42     19.82 o 
   0   2  16      223.36      238.64     11.67 o 
   1   2  16       27.61       14.52     10.43 o 
   2   2  16      388.06      411.00     17.83 o 
 -10   3  16      489.60      559.13     16.59 o 
  -9   3  16       72.53       61.40      8.93 o 
  -8   3  16        7.03       19.22      9.25 o 
  -7   3  16        2.28        0.00      7.56 o 
  -6   3  16      357.17      400.42     13.24 o 
  -5   3  16      395.66      410.77     13.34 o 
  -4   3  16      992.47      951.78     18.07 o 
  -3   3  16      859.33      893.58     17.76 o 
  -2   3  16      325.29      363.23     18.73 o 
  -1   3  16        1.11       10.12      9.30 o 
   0   3  16       29.29       28.20      9.63 o 
   1   3  16      320.25      344.04     13.26 o 
   2   3  16      474.66      520.20     19.21 o 
  -9   4  16      269.72      270.11     12.38 o 
  -8   4  16      283.77      279.75     18.86 o 
  -7   4  16      298.26      339.93     13.03 o 
  -6   4  16      287.50      307.50     11.25 o 
  -5   4  16      780.64      781.82     20.10 o 
  -4   4  16       57.54       79.47      9.92 o 
  -3   4  16      984.93      865.03     17.28 o 
  -2   4  16       32.23       37.27      9.36 o 
  -1   4  16       31.45       38.52      9.46 o 
   0   4  16       13.59       23.71      9.74 o 
   1   4  16      198.45      176.92     11.57 o 
   2   4  16       43.62       42.47     11.22 o 
  -9   5  16      149.14      155.64     11.12 o 
  -8   5  16       41.74       18.30      9.34 o 
  -7   5  16        0.12        9.24      9.23 o 
  -6   5  16      555.94      576.58     14.26 o 
  -5   5  16      175.58      164.08      9.56 o 
  -4   5  16        9.38        2.22      8.95 o 
  -3   5  16       26.25       32.53      9.14 o 
  -2   5  16      188.34      217.96     11.14 o 
  -1   5  16      124.91      126.10     10.20 o 
   0   5  16      124.91      146.77     10.98 o 
   1   5  16        9.25       14.93     10.38 o 
  -9   6  16       72.04       54.88      8.66 o 
  -8   6  16        1.01        0.00      9.80 o 
  -7   6  16       91.99      109.32     10.64 o 
  -6   6  16      423.91      463.77     15.54 o 
  -5   6  16        5.59        6.56      8.53 o 
  -4   6  16       44.52       36.00     10.06 o 
  -3   6  16       16.99       12.90      9.23 o 
  -2   6  16      802.11      820.75     18.18 o 
  -1   6  16      169.45      233.20     11.64 o 
   0   6  16       10.97        5.14      9.92 o 
   1   6  16      158.37      156.23     11.75 o 
  -8   7  16        7.77       16.33     10.17 o 
  -7   7  16     1012.03     1072.39     41.95 o 
  -6   7  16        4.08       13.67     10.05 o 
  -5   7  16      203.53      175.12     10.02 o 
  -4   7  16       30.43       51.16      9.20 o 
  -3   7  16      401.64      406.51     16.25 o 
  -2   7  16        0.85        3.28      9.62 o 
  -1   7  16      492.26      526.30     15.79 o 
   0   7  16      303.37      354.38     13.55 o 
  -7   8  16       35.15       67.07     11.03 o 
  -6   8  16      816.85      812.86     30.82 o 
  -5   8  16       52.00       53.41     11.13 o 
  -4   8  16        2.46       17.30      9.22 o 
  -3   8  16       83.28      105.13     12.03 o 
  -2   8  16     1044.26     1006.04     28.79 o 
  -1   8  16      107.15      128.30     13.10 o 
   0   8  16      234.15      223.28     12.42 o 
  -6   9  16        2.21        0.00     10.71 o 
  -5   9  16      211.93      191.74     19.10 o 
  -4   9  16        5.48        4.63      9.48 o 
  -3   9  16      204.89      186.55     11.14 o 
  -2   9  16       60.55       91.48     12.68 o 
  -1   9  16        2.81       17.05     11.90 o 
  -4  10  16       25.36       29.77      9.93 o 
  -9   0  17      926.85     1099.10     44.10 o 
  -7   0  17     1480.25     1512.63     34.50 o 
  -5   0  17       48.24       73.31     13.75 o 
  -3   0  17      285.43      272.23     16.63 o 
  -1   0  17       99.59      104.21     20.94 o 
   1   0  17      288.55      276.45     18.49 o 
  -9   1  17       14.52       18.84     13.90 o 
  -8   1  17      522.13      543.68     15.84 o 
  -7   1  17      156.19      180.54     10.86 o 
  -6   1  17      491.18      499.82     14.87 o 
  -5   1  17       20.05       22.22      9.23 o 
  -4   1  17      218.96      228.43     11.29 o 
  -3   1  17        0.83        5.69      9.21 o 
  -2   1  17       84.08       92.51     10.27 o 
  -1   1  17      579.32      619.59     16.65 o 
   0   1  17      541.31      539.25     16.71 o 
   1   1  17        7.74        9.50     10.58 o 
  -9   2  17       22.87       23.59     25.00 o 
  -8   2  17        3.98        7.71     10.81 o 
  -7   2  17      563.49      539.56     23.16 o 
  -6   2  17        3.29       23.08      9.45 o 
  -5   2  17       20.32       24.66      9.59 o 
  -4   2  17      160.04      170.03     10.60 o 
  -3   2  17       87.51      102.45     10.34 o 
  -2   2  17      164.81      189.20     11.92 o 
  -1   2  17       71.67       76.29     10.16 o 
   0   2  17      130.03      150.09     11.45 o 
   1   2  17      626.59      694.48     28.38 o 
  -9   3  17      119.47      125.65     11.73 o 
  -8   3  17      317.00      316.65     13.29 o 
  -7   3  17        7.46        8.98     10.37 o 
  -6   3  17       18.34       28.76      9.30 o 
  -5   3  17      789.81      880.29     19.42 o 
  -4   3  17        4.58       11.29      8.98 o 
  -3   3  17      119.16       99.42     10.09 o 
  -2   3  17       83.07       69.34     10.07 o 
  -1   3  17      109.15       98.15     10.65 o 
   0   3  17        4.52        0.00     10.05 o 
  -8   4  17      150.50      175.94     12.13 o 
  -7   4  17      338.06      339.58     12.24 o 
  -6   4  17      598.51      716.54     19.37 o 
  -5   4  17      336.75      376.00     32.88 o 
  -4   4  17      658.48      587.18     15.85 o 
  -3   4  17        2.89        5.75      9.59 o 
  -2   4  17       71.86       53.55     10.09 o 
  -1   4  17       71.93       64.28     10.61 o 
   0   4  17        0.16        0.00     10.33 o 
  -8   5  17      124.14      134.19     11.33 o 
  -7   5  17       48.11       57.55     10.49 o 
  -6   5  17       22.75       38.40      9.09 o 
  -5   5  17      120.77      122.01     11.88 o 
  -4   5  17      376.00      401.08     16.38 o 
  -3   5  17      319.59      257.86     12.12 o 
  -2   5  17       11.15       25.76     10.17 o 
  -1   5  17       34.62       44.27     10.56 o 
   0   5  17       56.06       54.33     11.08 o 
  -7   6  17       44.70       79.94     10.97 o 
  -6   6  17       25.05       23.53      8.89 o 
  -5   6  17      393.13      409.89     16.75 o 
  -4   6  17        6.77        4.10     11.18 o 
  -3   6  17        3.98        2.40      9.83 o 
  -2   6  17       40.60       38.29     10.53 o 
  -1   6  17      357.83      385.68     14.64 o 
  -6   7  17      177.29      192.11     12.71 o 
  -5   7  17       71.18       85.90     10.00 o 
  -4   7  17      200.54      171.75     12.98 o 
  -3   7  17       12.59        4.94     11.49 o 
  -2   7  17      884.95      949.80     22.80 o 
  -5   8  17      266.30      262.47     11.95 o 
  -4   8  17       28.10       23.44     12.25 o 
  -3   8  17      113.44      114.86     13.01 o 
  -6   0  18      887.52      876.08     26.46 o 
  -4   0  18      386.18      407.97     23.05 o 
  -2   0  18        2.10        2.82     14.40 o 
  -7   1  18     1060.81     1163.82     21.36 o 
  -6   1  18        6.18        5.45      9.92 o 
  -5   1  18       89.46       78.98     10.53 o 
  -4   1  18       11.53       12.04      9.99 o 
  -3   1  18      105.38      114.87     10.91 o 
  -2   1  18      269.39      260.44     12.61 o 
  -1   1  18       46.86       50.53     10.91 o 
  -7   2  18      196.31      220.48     11.74 o 
  -6   2  18      353.57      366.43     13.87 o 
  -5   2  18      191.45      239.08     11.91 o 
  -4   2  18        6.38       20.68      9.91 o 
  -3   2  18       99.47       87.20     10.72 o 
  -2   2  18        3.13        0.00     10.14 o 
  -1   2  18      425.58      399.16     14.76 o 
  -7   3  18      376.57      433.62     16.46 o 
  -6   3  18      114.58      145.08     11.01 o 
  -5   3  18      194.30      190.45     11.70 o 
  -4   3  18      361.24      375.50     13.66 o 
  -3   3  18       12.83       25.44     10.34 o 
  -2   3  18      125.61      118.42     11.40 o 
  -6   4  18       10.62       32.39     11.41 o 
  -5   4  18      196.81      211.14     11.91 o 
  -4   4  18       62.37       83.15     11.11 o 
  -3   4  18      239.30      209.04     12.17 o 
  -2   4  18       29.11       39.11     10.67 o 
  -5   5  18      217.14      252.82     13.85 o 
  -4   5  18      295.58      327.25     15.08 o 
  -3   5  18      342.22      355.97     13.88 o 
                                                 
